# Supplementary material for: Atlas of receptor genes expressed by the bovine morula and corresponding ligand‐related genes expressed by uterine endometrium
Source: Mol Reprod Dev. 2021 Oct 1;88(10):694–704. doi: 10.1002/mrd.23534 (PMC8558826; doi:10.1002/mrd.23534)
Supplement: Supplementary file 1 — Supporting information. [file MRD-88-694-s001.xlsx]

## Sheet: 1.Embryo receptors-endo ligands
Gene symbol	Name	IPA designation	ligand type or function	Expression (TPM)	Ligands	expression of ligand in endometrium (TPM)	endometrial expression of key enzymes synthesizing ligand	Reference for ligand	Reference for enzyme
RPSA	ribosomal protein SA	translation regulator	extracellular matrix/phosphatase/protein ligand	1600.04	DUSP18, LAMA1, LAMA2,LAMB2, PRND	DUSP18 (446), LAMA1 (0.5), LAMA2 (0), LAMB2 (58.9), PRND (0.2)		https://www.nature.com/articles/nchembio.2127; https://pubmed.ncbi.nlm.nih.gov/28843504/
F11R	F11 receptor	other	adhesion/protein ligand	489.039	ASIP, CGN, MLLT4	ASIP (15.1), CGN (15.8), MLLT4 (37.2)
CD9	CD9 molecule	other	growth factor/cell-cell signaling	402.208	ADAM2, HBEGF	ADAM2 (0), HBEGF (8.7)
GPRC5C	G protein-coupled receptor class C group 5 member C	G-protein coupled receptor	small molecule	246.08	retinoic acid		ALDH1A1 (78.1), ALDH1A2 (33.1), ALDH1A3 (8.8), RDH10 (121.5)	Amisten S, Mohammad Al-Amily I, Soni A, Hawkes R, Atanes P, Persaud SJ, Rorsman P, Salehi A. Anti-diabetic action of all-trans retinoic acid and the orphan G protein coupled receptor GPRC5C in pancreatic β-cells. Endocr J. 2017 ;64:325-338. doi: 10.1507/endocrj.EJ16-0338.
CD81	CD81 molecule	other	complement/cell-cell signaling	180.121	C3, GPC3	C3 (30.0), GPC3 (3.8)
ADIPOR2	adiponectin receptor 2	transmembrane receptor	hormone	172.111	ADIPOQ	ADIPOQ (0.04)
CRCP	CGRP receptor component	transmembrane receptor	bioactive peptide	113.322	CGRP	CALCA (0), CALCB (0)		Egea SC, Dickerson IM. Direct interactions between calcitonin-like receptor (CLR) and CGRP-receptor component protein (RCP) regulate CGRP receptor signaling. Endocrinology. 2012;153:1850-1860. doi:10.1210/en.2011-1459
CD48	CD48 molecule	other	cytokine	105.926	IL18	1L18 (16.6)
TFRC	transferrin receptor	transporter	protein ligand	96.867	B2M, LTF, MFI2, TF	B2M (1263.8), LTF (144.3), MFI2 (0.7), TF (0)
ITGB1	integrin subunit beta 1	transmembrane receptor	adhesion/cell-cell signaling/phosphatase/extracellular matrix/cytokine/growth factor/proteinase/proteinase inhibitor/protein ligand	84.471	ADAM2, ADAM9, ADAM12, ADAM15, ADAM17, ANGPT1, CD14, CHAD, COL1A1, COL1A2, COL2A1, COL3A1, COL4A1, COL4A3, COL4A4, COL4A5, COL4A6, COL5A1, COL5A2, COL6A1, COL6A2, COL6A3, COL7A1, COL11A1, COL18A1, CSF2, CXCL12, DUSP18, F13A1, FBLN1, FBN1, FGA, FGB, FGG, FIGF, FN1, HSPG2, ICAM4, LAMA1, LAMA2, LAMA4, LAMA5, LAMB1, LAMB3, LAMC1, LAMC2, LAMC3, LGALS3BP, MATN1, MDK, NID1, NPNT, PLAU, PLG, RELN, SEMA7A,…	ADAM2 (0), ADAM9 (53.5), ADAM12 (46.2), ADAM15 (27.0), ADAM17 (30.0), ANGPT1 (0.8), CD14 (14.5), CHAD (6.8), COL1A1 (1284.1), COL1A2 (2466.7), COL2A1 (5.5), COL3A1 (4965.8), COL4A1 (298.6), COL4A3 (9.7), COL4A4 (30.5), COL4A5 (42.6), COL4A6 (21.3), COL5A1 (0), COL5A2 (0), COL6A1 (1089.6), COL6A2 (620.0), COL6A3 (468.7), COL7A1 (85.7), COL11A1 (2.8), COL18A1 (273.7), CSF2 (0), CXCL12 (123.2), DUSP…
LSR	lipolysis stimulated lipoprotein receptor	transcription regulator	endocytosis	80.157	APOB	APOB (0.05)
NPTN	neuroplastin	other	adhesion	67.364	GABRA1, GABRA2, GABRA5	GABRA1 (2.0), GABRA2 (0), GABRA5 (0.02)		Sarto-Jackson I, Milenkovic I, Smalla KH, Gundelfinger ED, Kaehne T, Herrera-Molina R, Thomas S, Kiebler MA, Sieghart W. The cell adhesion molecule neuroplastin-65 is a novel interaction partner of γ-aminobutyric acid type A receptors. J Biol Chem. 2012;287:14201-14214.
HMMR	HMMR	transmembrane receptor	extracellular matrix	62.064	HAS2		HAS1 (.3), HAS2 (1.6), HAS3 (12.1)
ITGB3	integrin subunit beta 3	transmembrane receptor	adhesion/cell-cell signaling/extracellular matrix/protein ligand	61.701	ADAM15, ADAM23, ANGPTL3, CCN1, COL1A2, FBLN2, FBN1, FGA, FN1, ICAM4, ITGB3BP, MFGE8, NID1, TGM2, THBS1, VTN	ADAM15 (27.0), ADAM23 (9.4), ANGPTL3 (0), CCN1 (73.3), COL1A2 (2466.7), FBLN2 (61.4), FBN1 (80.3), FGA (0), FN1 (253.6), ICAM4 (0.04), ITGB3BP (14.9), MFGE8 (83.7), NID1 (79.8), TGM2 (382.4), THBS1 (94.4), VTN (0)
MAGED1	MAGE family member D1	transcription regulator	growth factor	60.591	NGF	NGF (1.3)
OCLN	occludin	other	adhesion	58.09	CGN	CGN (15.8)
GPR19	G protein-coupled receptor 19	G-protein coupled receptor	protein ligand	55.067	ENHO	ENHO (5.7)		Stein LM, Yosten GL, Samson WK. Adropin acts in brain to inhibit water drinking: potential interaction with the orphan G protein-coupled receptor, GPR19. Am J Physiol Regul Integr Comp Physiol. 2016;310:R476-R480. doi:10.1152/ajpregu.00511.2015
LAMP1	lysosomal associated membrane protein 1	other	extracellular matrix	53.462	AMELX, AMELY	AMELX (0), AMELY (0)
ESRRB	estrogen related receptor beta	ligand-dependent nuclear receptor	orphan receptor	48.142
F2RL1	F2R like trypsin receptor 1	G-protein coupled receptor	protein ligand/proteinase	46.93	F2, GZMA, PLG, PRSS1, PRSS2, PRSS3	F2 (1.9), GZMA (2.6), PLG (0), PRSS1 (0), PRSS2 (17.6), PRSS3 (0)
CKAP4	Cytoskeleton associated protein 4		WNT signaling/growth factor	46.8	DKK1	DKK1 (18.6), DKK2 (1.6)		Sada R, Kimura H, Fukata Y, Fukata M, Yamamoto H, Kikuchi A. Dynamic palmitoylation controls the microdomain localization of the DKK1 receptors CKAP4 and LRP6. Sci Signal. 2019;12:eaat9519. doi: 10.1126/scisignal.aat9519.
ADIPOR1	adiponectin receptor 1	transmembrane receptor	hormone	44.314	ADIPOQ	ADIPOQ (0.04)
SDC4	syndecan 4	other	extracellular matrix/ growth factor/cytokines/protein ligand/adhesion/cell-cell signaling	44.13	ADAM12, CCL5, CXCL10, CXCL12, FGF2, FGF6, LAMA1, MDK, RSPO3, TFPI, TGM2, THBS1, TNC	ADAM12 (46.2), CCL5 (10.5), CXCL10 (25.3), CXCL12 (123.2), FGF2 (22.3), FGF6 (0), LAMA1 (0.5), MDK (531.8), RSPO3 (14.4), TFPI (0.8), TGM2 (382.4), THBS1 (94.4), TNC (151.1)
LRP2	LDL receptor related protein 2	transporter	cell-cell signaling/endocytosis/bioactive peptide/proteinase/proteinase inhibitor/growth factor/protein ligand/lipoprotein lipase	43.378	ALB, APOB, APOE, CUBN, INS, LCN2, LEP, LPA, LPL, LRPAP1, MDK, PLAU, SCGB1A1, SERPINE1, SHH, TCN2, TG	ALB (0.5), APOB (0.1), APOE (609.7), CUBN (0.2), INS (0), LCN2 (0.4), LEP (0), LPA (0), LPL (12.8), LRPAP1 (75.6), MDK (531.8), PLAU (13.5), SCGB1A1 (0.04), SERPINE1 (9.8), SHH (0), TCN2 (72.0), TG (0.3)
CD63	CD63 molecule	other	protease inhibitor	40.968	TIMP1	TIMP1 (92.3)
CD320	CD320 molecule	transmembrane receptor	endocytosis	40.337	TCN2	TCN2 (72.0)
IL2RG	interleukin 2 receptor subunit gamma	transmembrane receptor	cytokine/adhesion	35.182	ICAM1, IL2, IL4, IL7, IL9, IL13, IL15, IL21	ICAM1 (26.2), IL2 (0.05), IL4 (0.1), IL7 (0.6), IL9 (0), IL13 (0.3), IL15 (3.6), IL21 (0)
RYK	receptor like tyrosine kinase	kinase	WNT signaling/growth factor	34.495	WNT1, WNT3, WNT3A, WNT5A	WNT1 (0), WNT3 (0.5), WNT3A (0.2), WNT5A (106.1)
PGRMC1	progesterone receptor membrane component 1	transmembrane receptor	hormone	31.283	progesterone
LMBR1	limb development membrane protein 1	transmembrane receptor	protein ligand	30.569	SCGB1A1 (i.e., uteroglobin)	SCGB1A1 (0.04)
LMBR1L	limb development membrane protein 1	transmembrane receptor	protein ligand	30.569	LCN1, SCGB1A1 (uteroglobin)	LCN1 (0.4), SCGB1A1 (0.04)
AMFR	autocrine motility factor receptor	transmembrane receptor	cytokine	30.481	GPI	GPI (102.9)		Nakajima K, Raz A. Autocrine motility factor and its receptor expression in musculoskeletal tumors. J Bone Oncol. 2020;24:100318. doi: 10.1016/j.jbo.2020.100318.
CD151	CD151 molecule (Raph blood group)	other	adhesion/phosphatase/proteinase	29.825	DUSP18, LAMB2, LAMC2, MMP7	DUSP18 (6.5), LAMB2 (58.9), LAMC2 (12.8), MMP7 (5.5)
CHRNB2	cholinergic receptor nicotinic beta 2 subunit	transmembrane receptor	small molecule	28.348	acetylcholine		ACHE (3.2)
PDGFRA	platelet derived growth factor receptor alpha	kinase	growth factor	25.74	PDGFA, PDGFB, PDGFC, PDGFD	PDGFA (34.4), PDGFB (18.3), PDGFC (37.4), PDGFD (51.9)
GPR171	G protein-coupled receptor 171	G-protein coupled receptor	bioactive peptide	24.923	BigLEN (PCSK1N)	PCSK1N (2.5)		Wardman JH, Gomes I, Bobeck EN, Stockert JA, Kapoor A, Bisignano P, Gupta A, Mezei M, Kumar S, Filizola M, Devi LA. Identification of a small-molecule ligand that activates the neuropeptide receptor GPR171 and increases food intake. Sci Signal. 2016;9:ra55. doi: 10.1126/scisignal.aac8035; McDermott MV, Afrose L, Gomes I, Devi LA, Bobeck EN. Opioid-induced signaling and antinociception are modulat…
NR5A2	nuclear receptor subfamily 5 group A member 2	ligand-dependent nuclear receptor	orphan receptor	23.99
PLGRKT	plasminogen receptor with a C-terminal lysine	other	proteinase	23.015	PLG	PLG (0)
CSF1R	colony stimulating factor 1 receptor	kinase	cytokine	22.325	CSF1	CSF1 (13.0)
DCBLD2	discoidin, CUB and LCCL domain containing 2	other	cell-cell signaling	21.552	SEMA4B	SEMA4B (18.7)
CD46	CD46 molecule	transmembrane receptor	complement	21.546	C3, C4B	C3 (30.0), CD4 (6.0)		Persson BD, Schmitz NB, Santiago C, Zocher G, Larvie M, Scheu U, Casasnovas JM, Stehle T. Structure of the extracellular portion of CD46 provides insights into its interactions with complement proteins and pathogens. PLoS Pathog. 2010;6:e1001122.
BAMBI	BMP and activin membrane bound inhibitor	other	growth factor	21.205	INHBA	INHBA (3.9)
HHIP	hedgehog interacting protein	other	cell-cell signaling	21.174	DHH, IHH, SHH	DHH (47.3), IHH (115.1), SHH (0)
ITGAE	integrin subunit alpha E	other	adhesion	20.445	CDH1	CDH1 (77.8)
TGFBR1	transforming growth factor beta receptor 1	kinase	growth factor/protein ligand/adhesion	20.285	CGN, GDF9, GNB3, TGFB1, TGFB2, TGFB3, UBA52	CGN (15.8), GDF9 (0.4), GNB3 (14.9), TGFB1 (22.2), TGFB2 (16.9), TGFB3 (19.8), UBA52 (1192.0)
PTPRA	protein tyrosine phosphatase receptor type A	phosphatase	protein ligand/cell-cell signaling	20.061	CALM1, NCAM1	CALM1 (293.1), NCAM1 (14.0)
ACVR1	activin A receptor type 1	kinase	growth factor/protein ligand	19.357	INHA, INHBA, INHBB, INHBC, INHBE, TGFB2, UBA52	INHA (1.4), INHBA (3.9), INHBB (5.9), INHBC (0), INHBE (0), TGFB2 (38.3), UBA52 (1192.0)
GP9	glycoprotein IX platelet	other	protein ligand/proteinase	19.007	F2, LTF	F2 (1.9), LTF (144.3)
FLT3	fms related receptor tyrosine kinase 3	kinase	protein ligand	18.984	FLT3LG	FLT3LG (8.8)
GPC4	glypican 4	transmembrane receptor	growth factor/extracellular matrix	18.122	COL18A1, FGF2	COL18A1 (273.7), FGF2 (22.3)		Hagihara K, Watanabe K, Chun J, Yamaguchi Y. Glypican-4 is an FGF2-binding heparan sulfate proteoglycan expressed in neural precursor cells. Dev Dyn. 2000;219:353-367.
FZD3	frizzled class receptor 3	G-protein coupled receptor	WNT signaling/growth factor/cell-cell signaling	17.669	CTHRC1, MYOC, WNT1	CTHRC1 (6.0), MYOC (42.1), WNT1 (0)
OR4S1	olfactory receptor family 4 subfamily S member 1	other	olfaction (small molecule)	17.347
GFRA3	GDNF family receptor alpha 3	transmembrane receptor	growth factor	17.153	ARTN	ARTN (0)
NR2F6	nuclear receptor subfamily 2 group F member 6	ligand-dependent nuclear receptor	orphan receptor	17.064
SDC2	syndecan 2	other	extracellular matrix/adhesion/growth factor/cytokines/protein ligand/proteinase	16.821	FN1, HGF, HRAS, IL8, KAL1, KNG1, LAMA1, LAMA3, MMP2, PF4, SERPINC1, TGFB1, TNFSF13	FN1 (253.6), HGF (10.7), HRAS (0), IL8 (0.3), KAL1 (0.1), KNG1 (0.7), LAMA1 (0.5), LAMA3 (0), MMP2 (558.0), PF4 (0.2), SERPINC1 (3.4), TGFB1 (22.2), TNFSF13 (8.0)
FGFR4	fibroblast growth factor receptor 4	kinase	growth factor	16.661	FGF1, FGF2, FGF3, FGF4, FGF5, FGF6, FGF7, FGF8, FGF9, FGF10, FGF11, FGF12, FGF13, FGF14, FGF16, FGF17, FGF18, FGF19,FGF20, FGF21, FGF23	FGF1 (23.4), FGF2 (22.3), FGF3 (0), FGF4 (0), FGF5 (0.1), FGF6 (0), FGF7 (1.3), FGF8 (0), FGF9 (0), FGF10 (5.8), FGF11 (8.3), FGF12 (7.0), FGF13 (6.6), FGF14 (0), FGF16 (0.05), FGF17 (0), FGF18 (3.1), FGF19 (0), FGF20 (0) FGF21 (0.7), FGF22 (0.6), FGF23 (0)
GPR27	G protein-coupled receptor 27	G-protein coupled receptor	orphan receptor	15.562
IL10RB	interleukin 10 receptor subunit beta	transmembrane receptor	cytokine/bioactive peptide	15.275	IFNL1, IFNL2,IL10, IL22, IFNL3, UCN2, UCN3	IFNL1 (0), IFNL2 (0), IL10 (0.1), IL22 (0),UCN2 (0.8), UCN3 (0)
ESRRA	estrogen related receptor alpha	ligand-dependent nuclear receptor	orphan receptor	14.801
ROBO4	roundabout guidance receptor 4	other	protein ligand/adhesion	14.462	FN1, SLIT2	FN1 (253.6), SLIT2 (6.5)
CD47	CD47 molecule	transmembrane receptor	adhesion/extracellular matrix/cell-cell signaling	14.206	COL4A1, COL4A3, COL4A4, COL4A5, COL4A6, THBS1, THBS2, VTN	COL4A1 (298.6), COL4A3 (9.7), COL4A4 (30.5), COL4A5 (42.6), COL4A6 (21.3), THBS1 (94.4), THBS2 (24.4), VTN (0.0)
ACVR2B	activin A receptor type 2B	kinase	growth factor	14.189	BMP2, BMP3, BMP4, BMP5, BMP6, BMP7, BMP8B, BMP10, BMP15, GDF2, GDF5, GDF11, INHA, INHBA, INHBB, INHBC, LEFTY2, MSTN, NODAL, TDGF1	BMP2 (10.2), BMP3 (3.3), BMP4 (60.9), BMP5 (0.09), BMP6 (11.0), BMP7 (10.2), BMP8B (0.05), BMP10 (0), BMP15 (0), GDF2 (0.03), GDF5 (0.1), GDF11 (18.5), INHA (1.4), INHBA (3.9), INHBB (5.9), INHBC (0), LEFTY2 (0.2), NODAL (0.2), TDGF1 (7.7)		PMID: 31671745; PMCID: PMC6862486.
MERTK	MER proto-oncogene, tyrosine kinase	kinase	growth factor/extracellular matrix	14.168	GAS6, ZP3	GAS6 (91.1), ZP3 (0.1)
LPAR2	lysophosphatidic acid receptor 2	G-protein coupled receptor	small molecule/lipase	14.078	LIPH		ENPP2 (147.0)
TNFRSF6B	TNF receptor superfamily member 6b	transmembrane receptor	cytokine	14.012	TNFSF14, TNFSF15, FASLG	TNFSF14 (0.5), TNFSF15 (1.2), FASLG (0.8)
DAG1	dystroglycan 1	transmembrane receptor	adhesion/extracellular matrix	13.755	AGRN, LAMA2, laminin-G domain containing proteins	AGRN (48.1), LAMA1 (0.5), LAMA4 (44.5), LAMA5 (15.3)
GPR83	G protein-coupled receptor 83	G-protein coupled receptor	bioactive peptide	13.413	peptide PEN derived from proSAAS (PCSK1N)	PCSK1N (2.5)		Gomes I, Bobeck EN, Margolis EB, Gupta A, Sierra S, Fakira AK, Fujita W, Müller TD, Müller A, Tschöp MH, Kleinau G, Fricker LD, Devi LA. Identification of GPR83 as the receptor for the neuroendocrine peptide PEN. Sci Signal. 2016;9:ra43. doi: 10.1126/scisignal.aad0694.
TNFRSF12A	TNF receptor superfamily member 12A	transmembrane receptor	cytokine	13.154	TNFSF12	TNFSF12 (0)
AMHR2	anti-Mullerian hormone receptor type 2	kinase	growth factor	13.052	AMH	AMH (1.6)		PMID: 31671745; PMCID: PMC6862486.
LGR4	leucine rich repeat containing G protein-coupled receptor 4	transmembrane receptor	WNT signaling/growth factor	12.873	NDP, RSPO1, RSPO2, RSPO3, RSPO4	NDP (74.1), RSPO1 (20.7), RSPO2 (0.2), RSPO3 (14.4), RSPO4 (0.04)		Deng C, Reddy P, Cheng Y, Luo CW, Hsiao CL, Hsueh AJ. Multi-functional norrin is a ligand for the LGR4 receptor. J Cell Sci. 2013;126:2060-2068. doi:10.1242/jcs.123471
GPR151	G protein-coupled receptor 151	G-protein coupled receptor	bioactive peptide	12.632
UNC5B	unc-5 netrin receptor B	transmembrane receptor	protein ligand	12.187	NTN1	NTN1 (25.8)
CD40	CD40 molecule	transmembrane receptor	cell-cell signaling	12.075	C4BPA, CD40LG, LTB	C4BPA (0.3), CD40LG (1.0), LTB (6.9)
CD36	CD36 molecule	transmembrane receptor	adhesion/cell-cell signaling	11.542	COL1A1, COL1A2, THBS1	COL1A1 (1284.1), COL1A2 (2466.7), THBS1 (94.4), THBS2 (24.4)
NECTIN2	nectin cell adhesion molecule 2	transmembrane receptor	adhesion	11.286	CD226, VTN	CD226 (0.5), VTN (0)
NR2C2	nuclear receptor subfamily 2 group C member 2	ligand-dependent nuclear receptor	orphan receptor	11.26
MGRN1	mahogunin ring finger 1	enzyme	protein ligand	11.203	ASIP	ASIP (15.1)
CXADR	CXADR Ig-like cell adhesion molecule	transmembrane receptor	adhesion/cell-cell signaling	11.117	JAML	JAM2 (36.6), JAM3 (33.0)
ACVR2A	activin A receptor type 2A	kinase	growth factor	11.049	BMP2, BMP3, BMP4, BMP5, BMP6, BMP7, BMP8B, GDF2, GDF5, GDF7, GDF9, GDF11, INHA, INHBA, INHBB, INHBC, INHBE, NODAL, TDGF1	BMP2 (10.2), BMP3 (3.3), BMP4 (60.9), BMP5 (0.09), BMP6 (11.0), BMP7 (10.2), BMP8B (0.05), GDF2 (0.03), GDF5 (0.1), GDF7 (31.7), GDF9 (0.4), GDF11 (18.5), INHA (1.4), INHBA (3.9), INHBB (5.9), INHBC (0), INHBE (0), NODAL (0.2), TDGF1 (7.7)
PECAM1	platelet and endothelial cell adhesion molecule 1	other	cell-cell signaling	10.67	EFNB2	EFNB2 (13.0)
HRH1	histamine receptor H1	G-protein coupled receptor	small molecule	10.484	histamine		HDC (0.8)
CD58	CD58 molecule	transmembrane receptor	cell-cell signaling	9.986	CD2	CD2 (2.7)
CLDN4	claudin 4	transmembrane receptor	adhesion	9.879	Clostridium perfringens enterotoxin (CPE), SHBG	SHBG (2.4)
GPBAR1	G protein-coupled bile acid receptor 1	G-protein coupled receptor	small molecule	9.64	bile acids		CYP7B1 (3.8), CYP8B1 (0.01), CYP27A1 (148.9)
ADGRA3	adhesion G protein-coupled receptor A3	G-protein coupled receptor	orphan receptor	9.466
LRP10	LDL receptor related protein 10	transmembrane receptor	endocytosis	8.911	low density lipoprotein? Negative regulator of WNT
IGF2R	insulin like growth factor 2 receptor	transmembrane receptor	growth factor/proteinase	8.75	GZMB, IGF2, PLAU and M6P	GZMB (7.5), IGF2 (201.0), PLAU (13.5)
RELT	RELT TNF receptor	transmembrane receptor	orphan receptor	8.462
NR1H2	nuclear receptor subfamily 1 group H member 2	ligand-dependent nuclear receptor	small molecule	8.384	24(S)-25-epoxycholesterol and other oxysterols		CH25H (3.4), CYP3A4 (1.1), CYP7A1 (0), CYP27A1 (148.9), CYP46A1 (0.2)	Bovenga F, Sabbà C, Moschetta A. Uncoupling nuclear receptor LXR and cholesterol metabolism in cancer. Cell Metab. 2015;21:517-526. doi: 10.1016/j.cmet.2015.03.002; Jarvis S, Williamson C, Bevan CL. Liver X Receptors and Male (In)fertility. Int J Mol Sci. 2019;20:5379.
ADGRG6	adhesion G protein-coupled receptor G6	G-protein coupled receptor	extracellular matrix	8.356	type IV collagen (COL4A1, COL4A2, COL4A3, COL4A4, COL4A5, COL4A6)	COL4A1 (298.6), COL4A2 (211.8), COL4A3 (9.7), COL4A4 (30.5), COL4A5 (42.6), COL4A6 (21.3)
ESRRG	estrogen related receptor gamma	ligand-dependent nuclear receptor	orphan receptor	8.223
FZD4	frizzled class receptor 4	G-protein coupled receptor	WNT signaling/growth factor/protein ligand	7.656	MYOC, NDP, WNT5A	MYOC (42.1), NDP (74.1), WNT5A (106.4)
ITGB5	integrin subunit beta 5	other	adhesion/cell-cell signaling/proteinase/proteinase inhibitor	7.644	ADAM9, CCN1, EDIL3, ITGB3BP, LTBP1, LTBP3, PLAU, SERPINE1, SORBS1, VTN	ADAM9 (53.5), CCN1 (73.3), EDIL3 (2.5), ITGB3BP (14.9), LTBP1 (90.1), LTBP3 (48.9), PLAU (13.5), SERPINE1 (9.8), SORBS1 (26.7), VTN (0)
FGFR2	fibroblast growth factor receptor 2	kinase	growth factor/adhesion/cytokine/cell-cell signaling	7.599	FGF1, FGF2, FGF3, FGF4, FGF5, FGF6, FGF7, FGF8, FGF9, FGF10, FGF11, FGF12, FGF13, FGF14, FGF16, FGF17, FGF18, FGF19, FGF21, FGF22, FGF23, L1CAM, NCAM1, PF4	FGF1 (23.4), FGF2 (22.3), FGF3 (0), FGF4 (0), FGF5 (0.1), FGF6 (0), FGF7 (1.3), FGF8 (0), FGF9 (0), FGF10 (5.8), FGF11 (8.3), FGF12 (7.0), FGF13 (6.6), FGF14 (0), FGF16 (0.05), FGF17 (0), FGF18 (3.1), FGF19 (0), FGF21 (0.7), FGF22 (0.6), FGF23 (0), L1CAM (4.1), NCAM1 (14.0), PF4 (0.3)
RXRB	retinoid X receptor beta	ligand-dependent nuclear receptor	small molecule	7.523	retinoic acid		ALDH1A1 (78.1), ALDH1A2 (33.1), ALDH1A3 (8.8), RDH10 (121.5)
IL6R	interleukin 6 receptor	transmembrane receptor	cytokine/bioactive peptide	7.158	CNTF, IL6	CNTF (0), IL6 (0.6)
LPAR1	lysophosphatidic acid receptor 1	G-protein coupled receptor	small molecule/lipase	7.133	LIPH		ENPP2 (147.0)
CD72	CD72 molecule	transmembrane receptor	cell-cell signaling	7.054	SEMA4D	SEMA4D (24.6)		Kuklina EM. Receptor functions of semaphorin 4D. Biochemistry (Mosc). 2019;84:1021-1027. doi: 10.1134/S0006297919090049.
PLXNB2	plexin B2	transmembrane receptor	cell-cell signaling/growth factor	6.964	PTN, SEMA4C, SEMA4D, SEMA4G	PTN (789.6), SEMA4C (52.0), SEMA4D (24.6) , SEMA4G (16.1)
ITGA6	integrin subunit alpha 6	transmembrane receptor	adhesion/cell-cell signaling/phosphatase/growth factor/extracellular matrix	6.648	ADAM2, ADAM9, COL6A1, DUSP18, FN1, IGF2, LAMA1, LAMA2, LAMA4, LAMA5, LAMB1, LAMB3，LAMC1, LAMC2, LAMC3, MDK, THBS1, THBS2	ADAM2 (0), ADAM9 (53.5), COL6A1 (1089.6), DUSP18 (6.5), FN1 (253.6), IGF2 (201.0), LAMA1 (0.5), LAMA2 (), LAMA4 (44.5), LAMA5 (15.3), LAMB1 (155.8), LAMB3 (12.6), LAMC1 (102.2), LAMC2 (12.8)，LAMC3 (41.6), MDK (531.8),THBS1 (94.4), THBS2 (24.4)
DDR1	discoidin domain receptor tyrosine kinase 1	kinase	growth factor/extracellular matrix	6.58	BDNF, COL11A1, COL1A1, COL2A1, COL3A1, COL5A2	BDNF (0.02), COL11A1 (2.9), COL1A1 (1284.1), COL2A1 (5.5), COL3A1 (4965.8), COL5A2 (0)
APOBR	apolipoprotein B receptor	transmembrane receptor	endocytosis	6.452	APOB	APOB (0.05)
TGFBR3	transforming growth factor beta receptor 3	kinase	growth factor	6.407	INHA, INHBA, TGFB1, TGFB2, TGFB3	INHA (1.4), INHBA (3.9), TGFB1 (22.2), TGFB2 (16.9), TGFB3 (19.8)
MRGPRX2	MAS related GPR family member X2	G-protein coupled receptor	bioactive peptide	6.337	ADM, CORT	ADM (92.9), CORT (0.5)
CNR2	cannabinoid receptor 2	G-protein coupled receptor	small molecule	6.315	cannabinoids		NAPEPLD (27.2), PLA2G4E (1.7)		Ogura Y, Parsons WH, Kamat SS, Cravatt BF. A calcium-dependent acyltransferase that produces N-acyl phosphatidylethanolamines. Nat Chem Biol. 2016 Sep;12(9):669-71. doi: 10.1038/nchembio.2127; Hussain Z, Uyama T, Tsuboi K, Ueda N. Mammalian enzymes responsible for the biosynthesis of N-acylethanolamines. Biochim Biophys Acta Mol Cell Biol Lipids. 2017;1862:1546-1561. doi: 10.1016/j.bbalip.2017.08…
SLC5A11	solute carrier family 5 member 11	transporter	cytokine	6.282	TNF	TNF (0.2)
KCND1	potassium voltage-gated channel subfamily D member 1	ion channel	cytokine	5.993	IL16	IL16 (9.7)
IL13RA1	interleukin 13 receptor subunit alpha 1	transmembrane receptor	cytokine	5.755	IL4, IL13	IL4 (0.1), IL13 (0.3)
LRP8	LDL receptor related protein 8	transmembrane receptor	endocytosis/cell-cell signaling/extracellular matrix	5.696	APOB, APOE, LRPAP1, RELN	APOB (0.1), APOE (609.7), LRPAP1 (75.6), RELNN (2.3)
LRP8	LDL receptor related protein 8	transmembrane receptor	endocytosis/extracellular matrix	5.696	APOB, APOE, LRPAP1, RELN	APOB (0.05), APOE (609.7), LRPAP1 (75.6), RELN (2.3)
F2R	coagulation factor II thrombin receptor	G-protein coupled receptor	protein ligand/proteinase	5.607	F2,GNA12, PLG	F2 (1.9), GNA12 (36.3) PLG (0)
IL12RB1	interleukin 12 receptor subunit beta 1	transmembrane receptor	cytokine	5.547	IL12A, IL12RB, IL23A	IL12A (4.9), IL12RB (0.5), IL23A (6.0)
GPRC5B	G protein-coupled receptor class C group 5 member B	G-protein coupled receptor	orphan receptor	5.527
ADRB2	adrenoceptor beta 2	G-protein coupled receptor	small molecule/cytokine	5.334	epinephrine, norepinephrine, IL1B	IL1B (1.1)	DDC (1.1), DBH (0), PAH (0.8), PNMT (7.8)
IL6ST	interleukin 6 signal transducer	transmembrane receptor	cytokine/bioactive peptide	5.214	CLCF1, CNTF, CTF1, EBI3, IL6, IL11, LIF, OSM	CLCF1 (1315.5), CNTF (0), CTF1 (4.5),EBI3 (0) IL6 (0.6), IL11 (0), LIF (0.7), OSM (0.3)
ACVR1B	activin A receptor type 1B	kinase	growth factor	5.185	GDF10, GDF11, INHA, INHBA, INHBB, INHBC, INHBE, NODAL, TDGF1	GDF10 (11.5), GDF11 (18.5), INHA (1.4), INHBA (3.9), INHBB (5.9), INHBC (0), INHBE (0), NODAL (0.2), TDGF1 (7.7)
ULBP3	UL16 binding protein 3	transmembrane receptor	cell-cell signaling	5.155	KLRK1	KLRK1 (3.1)
PLXNC1	plexin C1	transmembrane receptor	cell-cell signaling	5.106	SEMA7A	SEMA7A (4.5)
SCARB1	scavenger receptor class B member 1	transporter	endocytosis/cell-cell signaling/protein ligand	5.081	APOE, PTDSS1, SAA1, THBS1	APOE (609.7), PTDSS1 (40.3), SAA1 (6.1), THBS1 (94.4)
NR6A1	nuclear receptor subfamily 6 group A member 1	ligand-dependent nuclear receptor	orphan receptor	4.98
KEL	Kell metallo-endopeptidase (Kell blood group)	peptidase	bioactive peptide	4.977	EDN1, EDN2, EDN3	EDN1 (7.7), EDN2 (0.03), EDN3 (7.7)
GPR160	G protein-coupled receptor 160	G-protein coupled receptor	bioactive peptide	4.692	CARTPT	CARTPT (0.05）		Yosten GL, Harada CM, Haddock C, Giancotti LA, Kolar GR, Patel R, Guo C, Chen Z, Zhang J, Doyle TM, Dickenson AH, Samson WK, Salvemini D. GPR160 de-orphanization reveals critical roles in neuropathic pain in rodents. J Clin Invest. 2020;130:2587-2592. doi: 10.1172/JCI133270.
BMPR1A	bone morphogenetic protein receptor type 1A	kinase	growth factor	4.631	BMP2, BMP3, BMP4, BMP5, BMP6, BMP7, BMP8B, BMP10, BMP15, GDF5, GDF6, GDF7, GDF9	BMP2 (10.2), BMP3 (3.3), BMP4 (60.9), BMP5 (0.09), BMP6 (11.0), BMP7 (10.2), BMP8B (0.05), BMP10 (0), BMP15 (0), GDF5 (0.1), GDF6 (4.6), GDF7 (31.7), GDF9 (0.4)
UNC5C	unc-5 netrin receptor C	transmembrane receptor	protein ligand	4.588	NTN1	NTN1 (25.8)
HTR2B	5-hydroxytryptamine receptor 2B	G-protein coupled receptor	small molecule	4.539	5-hydroxytryptamine		TPH1 (0), TPH2 (0), DDC (1.1)
FZD10	frizzled class receptor 10	G-protein coupled receptor	WNT signaling/growth factor/protein ligand	4.513	MYOC, WNT7A, WNT7B	MYOC (42.1), WNT7A (25.7), WNT7B (0)
LGR5	leucine rich repeat containing G protein-coupled receptor 5	transmembrane receptor	WNT signaling/growth factor	4.452	RSPO1, RSPO2, RSPO3, RSPO4	RSPO1 (20.7), RSPO2 (0.2), RSPO3 (14.4), RSPO4 (0.04)
SORL1	sortilin related receptor 1	transporter	endocytosis	4.36	APOE	APOE (609.7)
IL17RA	interleukin 17 receptor A	transmembrane receptor	cytokine	4.262	IL17A, IL17F, IL17C	IL17A (0), IL17C (0), IL17F (0)
P2RX5	purinergic receptor P2X 5	ion channel	small molecule	4.15	ATP
TMEM222	transmembrane protein 222	other	proteinase	4.096	PRSS23	PRSS23 (59.0)
TYRO3	TYRO3 protein tyrosine kinase	kinase	growth factor/protein ligand	3.993	GAS6, PROS1, VEGFA, VEGFB	GAS6 (91.1), PROS1 (52.5), VEGFA (61.5), VEGFB (49.8)
ADRA2C	adrenoceptor alpha 2C	G-protein coupled receptor	small molecule	3.939	epinephrine, norepinephrine		DDC (1.1), DBH (0), PAH (0.8), PNMT (7.8)
CD19	CD19 molecule	transmembrane receptor	complement	3.848	C3	C3 (30.0)
NR2F2	nuclear receptor subfamily 2 group F member 2	ligand-dependent nuclear receptor	small molecule	3.83	9-cis-retinoic acid and all-trans-retinoic acid		ALDH1A1 (78.1), ALDH1A2 (33.1), ALDH1A3 (8.8), RDH10 (121.5)
LRP6	LDL receptor related protein 6	transmembrane receptor	WNT signaling/growth factor/endocytosis/protein ligand	3.816	APOB, CTGF, DKK1, DKK2, IGFBP4, RSP01, RSP03, SOST, WNT1, WNT2, WNT3A, WNT3, WNT7A	APOB (0.05), CTGF (214.3), DKK1 (18.6), DKK2 (1.6), IGFBP4 (132.0), RSP01 (20.7), RSP03 (14.4), SOST (0.05), WNT1 (0), WNT2 (62.2), WNT3A (0.17), WNT3 (0.5), WNT7A (25.7)
LRP12	LDL receptor related protein 12	transmembrane receptor	endocytosis	3.762	low-density lipoprotein particle?
GPR34	G protein-coupled receptor 34	G-protein coupled receptor	small molecule	3.74	lysophosphatidylserine		PLA1A (40.4)	Ikubo M, Inoue A, Nakamura S, Jung S, Sayama M, Otani Y, Uwamizu A, Suzuki K, Kishi T, Shuto A, Ishiguro J, Okudaira M, Kano K, Makide K, Aoki J, Ohwada T. Structure-activity relationships of lysophosphatidylserine analogs as agonists of G-protein-coupled receptors GPR34, P2Y10, and GPR174. J Med Chem. 2015;58:4204-4219.
ITGAV	integrin subunit alpha V	transmembrane receptor	adhesion/cell-cell signaling/cytokine/extracellular matrix/growth factor/proteinase/proteinase inhibitor/protein ligand	3.714	ADAM9, ADAM15, ANGPTL3, AZGP1, CALR, CCN1, COL1A1, COL1A2, COL4A1, COL4A3, COL4A4, COL4A5, COL4A6, EDIL3, FBN1, FGA, FGB, FGG, FN1, IBSP, ICAM4, L1CAM, LAMA4，LAMB1, LAMC1, MFGE8, NID1, PDGFB, PLAU, SERPINE1, SPP1, TGFB1, TNC, VEGFA, VTN	ADAM9 (53.5), ADAM15 (12.5), ANGPTL3 (0), AZGP1 (127.8), CALR (684.9), CCN1 (73.3) COL1A1 (1284.1), COL1A2 (2466.8), COL4A1 (298.6), COL4A3 (9.7), COL4A4 (30.5), COL4A5 (42.6), COL4A6 (21.3), EDIL3 (2.5), FBN1 (80.3), FGA (0), FGB (0.1), FGG (0.03), FN1 (253.6), IBSP (2.6), ICAM4 (0.04), L1CAM (4.1), LAMA4 (44.5), LAMB1 (155.8), LAMC1 (102.2), MFGE8 (83.7), NID1 (79.8), PDGFB (18.3), PLAU (13.5),…
P2RY13	purinergic receptor P2Y13	G-protein coupled receptor	small molecule	3.458	ADP
NPBWR1	neuropeptides B and W receptor 1	G-protein coupled receptor	bioactive peptide	3.457	NPB, NPW	NBP (0), NPW (0)
FXYD6	FXYD domain containing ion transport regulator 6	ion channel	growth factor	3.355	GDF9	GDF9 (0.4)
MET	MET proto-oncogene, receptor tyrosine kinase	kinase	growth factor	3.274	DCN,HGF	DCN (2677.8),HGF (10.7)
OPN5	opsin 5	G-protein coupled receptor	photoreception	3.21
FGFRL1	fibroblast growth factor receptor like 1	transmembrane receptor	growth factor	3.206	fibroblast growth factors	FGF1 (23.4), FGF2 (22.3), FGF5 (0.1), FGF7 (1.3), FGF10 (5.8), FGF11 (8.3), FGF12 (7.0), FGF13 (6.6), FGF16 (0.05), FGF18 (3.1), FGF21 (0.7), FGF22 (0.6)		Trueb B. Biology of FGFRL1, the fifth fibroblast growth factor receptor. Cell Mol Life Sci. 2011;68:951-964. doi: 10.1007/s00018-010-0576-3.
ADGRG2	adhesion G protein-coupled receptor G2	G-protein coupled receptor	orphan receptor	3.113
KREMEN2	kringle containing transmembrane protein 2	other	WNT signaling/growth factor	3.066	DKK1, DKK2	DKK1 (18.6), DKK2 (1.6)
LPAR6	lysophosphatidic acid receptor 6	G-protein coupled receptor	small molecule	3.061	lysophosphatidic acid (LPA)		ENPP2 (147.0)
PTGFR	prostaglandin F receptor	G-protein coupled receptor	hormone	3.031	prostaglandin F2 alpha		AKR1B1 (326.9),PTGS1 (3.7), PTGS2 (7.7)
DLK2	delta like non-canonical Notch ligand 2	other	cell-cell signaling	3.013	KRTAP4	KRTAP4 (0)
GPR157	G protein-coupled receptor 157	G-protein coupled receptor	orphan receptor	2.911
VIPR1	vasoactive intestinal peptide receptor 1	G-protein coupled receptor	bioactive peptide/protein ligand	2.8973	ADCYAP1, CALM1, GHRH, GNAS, PTMA, SCT, VIP	ADCYAP1 (0), CALM1 (293.1), GHRH (0), GNAS (1062.7), PTMA (113.2), VIP (0)
KIDINS220	kinase D interacting substrate 220	transcription regulator	growth factor	2.89	NGF	NGF (1.3)
GPR153	G protein-coupled receptor 153	G-protein coupled receptor	orphan receptor	2.831
NR4A1	nuclear receptor subfamily 4 group A member 1	ligand-dependent nuclear receptor	orphan receptor	2.755
CD86	CD86 molecule	transmembrane receptor	cell-cell signaling	2.686	CD28 , CTLA4	CD28 (0.4), CTLA4 (0.1)
OR51E1	olfactory receptor family 51 subfamily E member 1	G-protein coupled receptor	small molecule	2.676	odorant
PPARD	peroxisome proliferator activated receptor delta	ligand-dependent nuclear receptor	small molecule	2.642	fatty acids, particulary polyunsaturated
ITGA5	integrin subunit alpha 5	transmembrane receptor	adhesion/cell-cell signaling/growth factor/extracellular matrix/proteinase/cytokine/protein ligand	2.626	ADAM15, ADAM17, ADAM23, ANGPT1, ANGPTL3, CCN1, COL1A1, COL18A1, CTGF, FBN1, FGA, FGB, FGG, FN1, L1CAM, PLAU, SPP1, TNC, VTN	ADAM15 (27.0), ADAM17 (30.0), ADAM23 (9.4), ANGPT1 (0.8), ANGPTL3 (0), COL1A1 (1284.1), CCN1 (73.3), COL18A1 (273.7), CTGF (214.3), FBN1 (80.3), FGA (0), FN1 (253.6), L1CAM (4.1), PLAU (13.5), SPP1 (9.2), TNC (151.1), VTN (0)
PTPRF	protein tyrosine phosphatase receptor type F	phosphatase	adhesion/extracellular matrix	2.621	CDH1, NID1	CDH1 (77.8), NID1 (79.8)
CD44	CD44 molecule (Indian blood group)	other	adhesion/growth factor/extracellular matrix/cytokine/proteinase/lipoprotein lipase/pyruvate kinase/cell-cell signaling	2.61	COL14A1, COL1A1, COL1A2, FGF1, FGF2, FN1, HAS2, HBEGF, HGF, LPL,MADCAM1, MMP1, MMP7, MMP9, PKM, PSEN1, SPP1, VCAN, VIM	COL14A1 (0), COL1A1 (1284.1), COL1A2 (2466.7), FGF1 (23.4), FGF2 (22.7), FN1 (253.6), HAS2 (1.6), HBEGF (8.7), HGF (10.7), LPL (12.8),MADCAM1 (0), MMP1 (0.1), MMP7 (5.5), MMP9 (0.8), PKM (311.3), PSEN1 (111.3), SPP1 (9.2), VCAN (34.0), VIM (932.0)
IGF1R	insulin like growth factor 1 receptor	transmembrane receptor	growth factor/bioactive peptide/adhesion/cell-cell signaling	2.589	CAMP, CDH1, GNAI2, GPC3, IGF1, IGF2, INS	CAMP (0.03), CDH1 (77.8), GNAI2 (36.3), GPC3 (3.8), IGF1 (121), IGF2 (201.0), INS (0)
TM2D1	TM2 domain containing 1	G-protein coupled receptor	bioactive peptide (cell-cell signaling)	2.555	beta amyloid peptide	APP (657.7)
FCGR2A	Fc fragment of IgG receptor IIa	transmembrane receptor	endocytosis	2.522	Fc portion of immunoglobulins
P2RX4	purinergic receptor P2X 4	ion channel	small molecule	2.52	ATP
NR1H3	nuclear receptor subfamily 1 group H member 3	ligand-dependent nuclear receptor	small molecule	2.451	24(S)-25-epoxycholesterol and other oxysterols		CH25H (3.4), CYP3A4 (1.1), CYP7A1 (0), CYP27A1 (148.9), CYP46A1 (0.2)	Jarvis S, Williamson C, Bevan CL. Liver X Receptors and Male (In)fertility. Int J Mol Sci. 2019;20:5379.
ICAM3	intercellular adhesion molecule 3	transmembrane receptor	adhesion/cell-cell signaling	2.425	CLEC4M, ITGAD, ITGAL, ITGB2	CLEC4M (0), ITGAD (0.1), ITGAL (4.1), ITGB2 (6.3)
NPR2	natriuretic peptide receptor 2	G-protein coupled receptor	bioactive peptide/cell-cell signaling	2.404	NPPB, NPPC, SEMA4B	NPPB (0), NPPC (13.4), SEMA4B (18.9)
EPHA1	EPH receptor A1	kinase	cell-cell signaling	2.35	EFNA1, EFNA2, EFNA3, EFNA4, EFNA5	EFNA1 (42.1), EFNA2 (5.9), EFNA3 (1.1), EFNA4 (28.6), EFNA5 (14.0)
GALR1	galanin receptor 1	G-protein coupled receptor	bioactive peptide	2.27	GAL , GALP	GAL (0.9), GALP (0))
GABRA5	gamma-aminobutyric acid type A receptor subunit alpha5	ion channel	small molecule	2.266	gamma amino butyric acid		GAD1 (0.2), GAD2 (0.05)
EDNRA	endothelin receptor type A	transmembrane receptor	bioactive peptide/cytokine	2.25	EDN1, EDN2, EDN3, LTA, GNAI2	EDN1 (7.7), EDN2 (0.03), EDN3 (7.7), GNAI2 (36.3), LTA (0.02)
F3	coagulation factor III, tissue factor	transmembrane receptor	blood coagulation/cytokine/proteinase/proteinase inhibitor	2.241	F7, F10, IL6, PLG, TFPI	F7 (0.3), F10 (0), IL6 (0.6), PLG (0), TFPI (0.8)
IL2RB	interleukin 2 receptor subunit beta	transmembrane receptor	cytokine	2.059	IL2, IL15	IL2 (0.05), IL15 (3.6)
NT5E	5'-nucleotidase ecto	phosphatase	adhesion/extracellular matrix	2.031	FN1, LAMA1, TNC	FN1 (253.6), LAMA1 (0.5), TNC (151.1)		https://pubmed.ncbi.nlm.nih.gov/33101887/

## Sheet: 2. Can. path morula receptors
Canonical pathways represented by morula receptor genes
Ingenuity Canonical Pathways	-log(p-value)	Ratio	Genes
CREB Signaling in Neurons	29.4	0.0714	ADGRA3,ADGRG2,ADGRG6,ADRA2C,ADRB2,BMPR1A,CNR2,EDNRA,F2R,F2RL1,FGFR2,FGFR4,FZD10,FZD3,FZD4,GALR1,GPR151,GPR153,GPR157,GPR160,GPR171,GPR19,GPR27,GPR34,GPR83,GPRC5B,GPRC5C,HRH1,HTR2B,IGF1R,IGF2R,LGR4,LGR5,LPAR1,LPAR2,LPAR6,NPBWR1,P2RY13,PDGFRA,PTGFR,TGFBR1,TGFBR3,VIPR1
Phagosome Formation	28.1	0.0639	ADGRA3,ADGRG2,ADGRG6,ADRA2C,ADRB2,CD36,CNR2,EDNRA,F2R,F2RL1,FCGR2A,FZD10,FZD3,FZD4,GALR1,GPR151,GPR153,GPR157,GPR160,GPR171,GPR19,GPR27,GPR34,GPR83,GPRC5B,GPRC5C,HRH1,HTR2B,ITGA5,ITGA6,ITGAE,ITGAV,ITGB1,ITGB3,ITGB5,LGR4,LGR5,LPAR1,LPAR2,LPAR6,NPBWR1,P2RY13,PTGFR,VIPR1
Breast Cancer Regulation by Stathmin1	21	0.0591	ADGRA3,ADGRG2,ADGRG6,ADRA2C,ADRB2,CNR2,EDNRA,F2R,F2RL1,FZD10,FZD3,FZD4,GALR1,GPR151,GPR153,GPR157,GPR160,GPR171,GPR19,GPR27,GPR34,GPR83,GPRC5B,GPRC5C,HRH1,HTR2B,LGR4,LGR5,LPAR1,LPAR2,LPAR6,NPBWR1,P2RY13,PTGFR,VIPR1
Cardiac Hypertrophy Signaling (Enhanced)	18.3	0.0576	ACVR1,ACVR1B,ACVR2A,ACVR2B,ADRA2C,ADRB2,EDNRA,FGFR2,FGFR4,FGFRL1,FZD10,FZD3,FZD4,IGF1R,IL10RB,IL12RB1,IL13RA1,IL17RA,IL2RB,IL2RG,IL6R,IL6ST,ITGA5,ITGA6,ITGAE,ITGAV,ITGB1,ITGB3,ITGB5,TGFBR1,TGFBR3
STAT3 Pathway	14.4	0.119	BMPR1A,FGFR2,FGFR4,IGF1R,IGF2R,IL10RB,IL12RB1,IL13RA1,IL17RA,IL2RB,IL2RG,IL6R,IL6ST,PDGFRA,TGFBR1,TGFBR3
Hepatic Fibrosis Signaling Pathway	13.1	0.0549	ACVR1,ACVR1B,ACVR2A,ACVR2B,BAMBI,CD40,EDNRA,FZD10,FZD3,FZD4,IL17RA,ITGA5,ITGA6,ITGAE,ITGAV,ITGB1,ITGB3,ITGB5,LRP6,PDGFRA,TFRC,TGFBR1,TGFBR3
PTEN Signaling	12.4	0.1	BMPR1A,FGFR2,FGFR4,IGF1R,IGF2R,ITGA5,ITGA6,ITGAE,ITGAV,ITGB1,ITGB3,ITGB5,PDGFRA,TGFBR1,TGFBR3
PI3K/AKT Signaling	10.6	0.0754	IL10RB,IL12RB1,IL13RA1,IL17RA,IL2RB,IL2RG,IL6R,IL6ST,ITGA5,ITGA6,ITGAE,ITGAV,ITGB1,ITGB3,ITGB5
WNT/β-catenin Signaling	10.4	0.0809	ACVR1,ACVR1B,ACVR2A,ACVR2B,CD44,FZD10,FZD3,FZD4,KREMEN2,LRP6,NR5A2,PPARD,TGFBR1,TGFBR3
Th1 and Th2 Activation Pathway	9.29	0.0756	ACVR1,ACVR1B,ACVR2A,ACVR2B,CD40,CD86,IL10RB,IL12RB1,IL2RB,IL2RG,IL6R,TGFBR1,TGFBR3
IL-15 Production	8.72	0.0894	CSF1R,DDR1,EPHA1,FGFR2,FGFR4,IGF1R,MERTK,MET,PDGFRA,RYK,TYRO3
Osteoarthritis Pathway	8.63	0.0598	BMPR1A,FZD10,FZD3,FZD4,ITGA5,ITGA6,ITGAE,ITGAV,ITGB1,ITGB3,ITGB5,PPARD,SDC4,TGFBR1
Th2 Pathway	8.22	0.0803	ACVR1,ACVR1B,ACVR2A,ACVR2B,CD40,CD86,IL12RB1,IL2RB,IL2RG,TGFBR1,TGFBR3
Axonal Guidance Signaling	8.14	0.0375	EPHA1,FZD10,FZD3,FZD4,HHIP,ITGA5,ITGA6,ITGAE,ITGAV,ITGB1,ITGB3,ITGB5,KEL,MET,PLXNB2,PLXNC1,SDC2,UNC5B,UNC5C
Factors Promoting Cardiogenesis in Vertebrates	7.77	0.0728	ACVR1,ACVR1B,ACVR2A,ACVR2B,BMPR1A,FZD10,FZD3,FZD4,LRP6,TGFBR1,TGFBR3
Sertoli Cell-Sertoli Cell Junction Signaling	7.35	0.0583	CLDN4,F11R,ITGA5,ITGA6,ITGAE,ITGAV,ITGB1,ITGB3,ITGB5,NECTIN2,OCLN,TGFBR3
Caveolar-mediated Endocytosis Signaling	7.08	0.107	CD48,ITGA5,ITGA6,ITGAE,ITGAV,ITGB1,ITGB3,ITGB5
PPARα/RXRα Activation	6.68	0.057	ACVR1,ACVR1B,ACVR2A,ACVR2B,ADIPOR1,ADIPOR2,CD36,ITGB5,NR2C2,TGFBR1,TGFBR3
Human Embryonic Stem Cell Pluripotency	6.34	0.0602	ACVR1,BMPR1A,FGFR2,FGFR4,FGFRL1,FZD10,FZD3,FZD4,PDGFRA,TGFBR1
FAT10 Cancer Signaling Pathway	5.75	0.12	ACVR1,ACVR1B,ACVR2A,ACVR2B,TGFBR1,TGFBR3
FAK Signaling	5.59	0.0684	HMMR,ITGA5,ITGA6,ITGAE,ITGAV,ITGB1,ITGB3,ITGB5
Epithelial Adherens Junction Signaling	5.59	0.0573	ACVR1,ACVR1B,ACVR2A,ACVR2B,IGF1R,MET,NECTIN2,TGFBR1,TGFBR3
PAK Signaling	5.56	0.0678	ITGA5,ITGA6,ITGAE,ITGAV,ITGB1,ITGB3,ITGB5,PDGFRA
Sperm Motility	5.51	0.0433	CSF1R,DDR1,EPHA1,FGFR2,FGFR4,IGF1R,MERTK,MET,PDGFRA,RYK,TYRO3
Regulation of Cellular Mechanics by Calpain Protease	5.36	0.0787	ITGA5,ITGA6,ITGAE,ITGAV,ITGB1,ITGB3,ITGB5
Actin Nucleation by ARP-WASP Complex	5.23	0.0753	ITGA5,ITGA6,ITGAE,ITGAV,ITGB1,ITGB3,ITGB5
HGF Signaling	5.2	0.0606	ITGA5,ITGA6,ITGAE,ITGAV,ITGB1,ITGB3,ITGB5,MET
TGF-β Signaling	5.14	0.0729	ACVR1,ACVR1B,ACVR2A,ACVR2B,AMHR2,BMPR1A,TGFBR1
Adipogenesis pathway	5.13	0.0593	BMPR1A,FGFR2,FGFR4,FGFRL1,FZD10,FZD3,FZD4,NR2F2
RAC Signaling	5.06	0.058	CD44,ITGA5,ITGA6,ITGAE,ITGAV,ITGB1,ITGB3,ITGB5
Hepatic Fibrosis / Hepatic Stellate Cell Activation	4.84	0.0464	BAMBI,CD40,EDNRA,FGFR2,IGF1R,IL6R,MET,PDGFRA,TGFBR1
Paxillin Signaling	4.8	0.0648	ITGA5,ITGA6,ITGAE,ITGAV,ITGB1,ITGB3,ITGB5
Semaphorin Neuronal Repulsive Signaling Pathway	4.77	0.053	CD44,ITGA5,ITGA6,ITGAE,ITGAV,ITGB1,ITGB3,ITGB5
Ephrin Receptor Signaling	4.72	0.0448	EPHA1,ITGA5,ITGA6,ITGAE,ITGAV,ITGB1,ITGB3,ITGB5,SDC2
Macropinocytosis Signaling	4.68	0.0789	CSF1R,ITGA5,ITGB1,ITGB3,ITGB5,MET
Role of OCT4 in Mammalian Embryonic Stem Cell Pluripotency	4.66	0.109	NR2F2,NR2F6,NR5A2,NR6A1,RXRB
Neuroinflammation Signaling Pathway	4.63	0.0349	ACVR1,ACVR1B,ACVR2A,ACVR2B,CD40,CD86,CSF1R,GABRA5,IL6R,TGFBR1,TGFBR3
Regulation of Actin-based Motility by Rho	4.6	0.0603	ITGA5,ITGA6,ITGAE,ITGAV,ITGB1,ITGB3,ITGB5
Neuregulin Signaling	4.58	0.0598	ITGA5,ITGA6,ITGAE,ITGAV,ITGB1,ITGB3,ITGB5
Molecular Mechanisms of Cancer	4.55	0.0292	BMPR1A,FZD10,FZD3,FZD4,ITGA5,ITGA6,ITGAE,ITGAV,ITGB1,ITGB3,ITGB5,LRP6,TGFBR1
Regulation of eIF4 and p70S6K Signaling	4.24	0.0447	ITGA5,ITGA6,ITGAE,ITGAV,ITGB1,ITGB3,ITGB5,RPSA
Crosstalk between Dendritic Cells and Natural Killer Cells	4.23	0.0659	CD40,CD86,ICAM3,IL2RB,IL2RG,NECTIN2
Regulation Of The Epithelial Mesenchymal Transition By Growth Factors Pathway	4.03	0.0417	FGFR2,FGFR4,FGFRL1,IL6R,MET,OCLN,PDGFRA,TGFBR1
Regulation of the Epithelial-Mesenchymal Transition Pathway	3.98	0.041	FGFR2,FGFR4,FGFRL1,FZD10,FZD3,FZD4,MET,TGFBR1
Inhibition of Angiogenesis by TSP1	3.95	0.118	CD36,CD47,SDC2,TGFBR1
Virus Entry via Endocytic Pathways	3.91	0.0577	CXADR,ITGA5,ITGB1,ITGB3,ITGB5,TFRC
RHOGDI Signaling	3.69	0.0372	CD44,ITGA5,ITGA6,ITGAE,ITGAV,ITGB1,ITGB3,ITGB5
Glioma Invasiveness Signaling	3.69	0.0685	CD44,F2R,HMMR,ITGAV,ITGB3
Role of Tissue Factor in Cancer	3.65	0.0517	F2RL1,F3,ITGA6,ITGAV,ITGB1,ITGB3
Role of Osteoblasts, Osteoclasts and Chondrocytes in Rheumatoid Arthritis	3.57	0.0357	BMPR1A,CSF1R,FZD10,FZD3,FZD4,ITGA5,ITGB3,LRP6
Actin Cytoskeleton Signaling	3.31	0.0327	F2R,ITGA5,ITGA6,ITGAE,ITGAV,ITGB1,ITGB3,ITGB5
Clathrin-mediated Endocytosis Signaling	3.23	0.0363	F2R,ITGA5,ITGB1,ITGB3,ITGB5,MET,TFRC
Natural Killer Cell Signaling	3.15	0.0352	CD48,FCGR2A,IL12RB1,IL2RB,ITGB1,NECTIN2,ULBP3
Role of Macrophages, Fibroblasts and Endothelial Cells in Rheumatoid Arthritis	3.15	0.0277	F2RL1,FZD10,FZD3,FZD4,IL17RA,IL6R,IL6ST,LRP6,RYK
PCP (Planar Cell Polarity) Pathway	3	0.0667	FZD10,FZD3,FZD4,LGR4
Mouse Embryonic Stem Cell Pluripotency	2.98	0.0481	BMPR1A,FZD10,FZD3,FZD4,IL6ST
Integrin Signaling	2.98	0.0329	ITGA5,ITGA6,ITGAE,ITGAV,ITGB1,ITGB3,ITGB5
G-Protein Coupled Receptor Signaling	2.98	0.029	ADRA2C,ADRB2,CNR2,HRH1,HTR2B,LPAR1,P2RY13,VIPR1
Agranulocyte Adhesion and Diapedesis	2.97	0.0327	CLDN4,HRH1,ITGA5,ITGA6,ITGB1,PECAM1,SDC4
ERK/MAPK Signaling	2.97	0.0327	ITGA5,ITGA6,ITGAE,ITGAV,ITGB1,ITGB3,ITGB5
Glucocorticoid Receptor Signaling	2.88	0.0207	ADRB2,IL10RB,IL12RB1,IL13RA1,IL17RA,IL2RB,IL2RG,IL6R,IL6ST,RXRB,TGFBR1,VIPR1
Role of NANOG in Mammalian Embryonic Stem Cell Pluripotency	2.7	0.0417	BMPR1A,FZD10,FZD3,FZD4,IL6ST
Basal Cell Carcinoma Signaling	2.7	0.0556	FZD10,FZD3,FZD4,HHIP
Th1 Pathway	2.67	0.041	CD40,CD86,IL10RB,IL12RB1,IL6R
RHOA Signaling	2.64	0.0403	EPHA1,IGF1R,LPAR1,LPAR2,LPAR6
TREM1 Signaling	2.6	0.0519	CD40,CD86,ITGA5,ITGB1
NF-κB Activation by Viruses	2.57	0.0513	ITGA6,ITGAV,ITGB1,ITGB3
Granulocyte Adhesion and Diapedesis	2.55	0.0317	CLDN4,HRH1,ITGB1,PECAM1,SDC2,SDC4
Gα12/13 Signaling	2.51	0.0376	F2R,F2RL1,LPAR1,LPAR2,LPAR6
Leukocyte Extravasation Signaling	2.5	0.0311	CD44,CLDN4,F11R,ICAM3,ITGB1,PECAM1
White Adipose Tissue Browning Pathway	2.47	0.0368	FGFR2,FGFR4,FGFRL1,GPBAR1,RXRB
FGF Signaling	2.46	0.0476	FGFR2,FGFR4,FGFRL1,MET
Gustation Pathway	2.43	0.03	CD36,GABRA5,LPAR6,P2RX4,P2RX5,P2RY13
Signaling by Rho Family GTPases	2.42	0.0261	ITGA5,ITGA6,ITGAE,ITGAV,ITGB1,ITGB3,ITGB5
Colorectal Cancer Metastasis Signaling	2.41	0.026	FZD10,FZD3,FZD4,IL6R,IL6ST,LRP6,TGFBR1
B Cell Development	2.41	0.0698	CD19,CD40,CD86
Ovarian Cancer Signaling	2.19	0.0316	CD44,EDNRA,FZD10,FZD3,FZD4
cAMP-mediated signaling	2.14	0.0262	ADRA2C,ADRB2,CNR2,LPAR1,P2RY13,VIPR1
Primary Immunodeficiency Signaling	2.11	0.0545	CD19,CD40,IL2RG
Glioblastoma Multiforme Signaling	2.05	0.0292	FZD10,FZD3,FZD4,IGF1R,PDGFRA
T Cell Exhaustion Signaling Pathway	2.02	0.0177	ACVR1,ACVR1B,ACVR2A,ACVR2B,CD86,IL10RB,IL12RB1,IL6R,TGFBR1,TGFBR3
Tight Junction Signaling	1.98	0.0281	CLDN4,F11R,NECTIN2,OCLN,TGFBR1
WNT/Ca+ pathway	1.93	0.0469	FZD10,FZD3,FZD4
LXR/RXR Activation	1.88	0.0325	CD36,NR1H2,NR1H3,RXRB
FXR/RXR Activation	1.84	0.0317	FGFR4,NR1H3,NR5A2,SCARB1
Reelin Signaling in Neurons	1.84	0.0317	CNR2,ITGA5,ITGB1,LRP8
Role of JAK family kinases in IL-6-type Cytokine Signaling	1.84	0.08	IL6R,IL6ST
Atherosclerosis Signaling	1.8	0.0308	CD36,CD40,F3,TNFRSF12A
p70S6K Signaling	1.78	0.0303	CD19,F2R,F2RL1,IL2RG
GPCR-Mediated Integration of Enteroendocrine Signaling Exemplified by an L Cell	1.77	0.0411	ADRB2,GALR1,VIPR1
Gαi Signaling	1.71	0.029	ADRA2C,CNR2,LPAR1,P2RY13
Iron homeostasis signaling pathway	1.71	0.0288	BMPR1A,IL6R,PDGFRA,TFRC
Role of WNT/GSK-3β Signaling in the Pathogenesis of Influenza	1.7	0.0385	FZD10,FZD3,FZD4
Senescence Pathway	1.64	0.0202	ACVR1,ACVR1B,ACVR2A,ACVR2B,TGFBR1,TGFBR3
T Helper Cell Differentiation	1.62	0.017	CD40,CD86,IL10RB,IL12RB1,IL2RG,IL6R,IL6ST,TGFBR1
NF-κB Signaling	1.59	0.0158	BMPR1A,CD40,FGFR2,FGFR4,IGF1R,IGF2R,PDGFRA,TGFBR1,TGFBR3
Regulation Of The Epithelial Mesenchymal Transition In Development Pathway	1.58	0.0345	FZD10,FZD3,FZD4
Coagulation System	1.56	0.0571	F2R,F3
eNOS Signaling	1.52	0.0252	CHRNB2,LPAR1,LPAR2,LPAR6
Germ Cell-Sertoli Cell Junction Signaling	1.42	0.0234	ITGA6,ITGB1,NECTIN2,TGFBR1
Cardiac Hypertrophy Signaling	1.37	0.0194	ADRA2C,ADRB2,IGF1R,IL6R,TGFBR1
Tumor Microenvironment Pathway	1.36	0.0223	CD44,IL6R,ITGA5,ITGB3
PPAR Signaling	1.35	0.028	NR1H3,PDGFRA,PPARD
Hepatic Cholestasis	1.29	0.0212	FGFR4,NR1H2,NR1H3,NR5A2
Phototransduction Pathway	1.22	0.037	NPR2,OPN5
Glioma Signaling	1.19	0.0242	IGF1R,IGF2R,PDGFRA
SPINK1 Pancreatic Cancer Pathway	1.14	0.0333	F2RL1,TGFBR1
IL-2 Signaling	1.13	0.0328	IL2RB,IL2RG
Semaphorin Signaling in Neurons	1.12	0.0323	ITGB1,MET
MSP-RON Signaling In Cancer Cells Pathway	1.08	0.0217	ITGA6,ITGB1,MET
PI3K Signaling in B Lymphocytes	1.05	0.021	CD19,CD40,CD81
Guanosine Nucleotides Degradation III	1.04	0.0769	NT5E
Role of JAK1 and JAK3 in γc Cytokine Signaling	1.04	0.029	IL2RB,IL2RG
Agrin Interactions at Neuromuscular Junction	1.03	0.0286	DAG1,ITGB1
Role of IL-17A in Psoriasis	1.01	0.0714	IL17RA
Urate Biosynthesis/Inosine 5'-phosphate Degradation	1.01	0.0714	NT5E
IL-10 Signaling	1	0.0278	FCGR2A,IL10RB
Netrin Signaling	1	0.0278	UNC5B,UNC5C
Type II Diabetes Mellitus Signaling	0.987	0.0197	ADIPOR1,ADIPOR2,CD36
Extrinsic Prothrombin Activation Pathway	0.951	0.0625	F3
Adenosine Nucleotides Degradation II	0.951	0.0625	NT5E
VDR/RXR Activation	0.947	0.0256	PPARD,RXRB
IL-7 Signaling Pathway	0.947	0.0256	IL2RG,MET
LPS/IL-1 Mediated Inhibition of RXR Function	0.939	0.0159	NR1H2,NR1H3,NR5A2,SCARB1
Dermatan Sulfate Degradation (Metazoa)	0.928	0.0588	FGFRL1
Phospholipase C Signaling	0.9	0.0119	FCGR2A,ITGA5,ITGA6,ITGAE,ITGAV,ITGB1,ITGB3,ITGB5
TR/RXR Activation	0.893	0.0238	RXRB,SCARB1
Purine Nucleotides Degradation II (Aerobic)	0.883	0.0526	NT5E
CDC42 Signaling	0.873	0.0122	ITGA5,ITGA6,ITGAE,ITGAV,ITGB1,ITGB3,ITGB5
BMP signaling pathway	0.87	0.023	BMPR1A,MAGED1
TEC Kinase Signaling	0.863	0.0121	ITGA5,ITGA6,ITGAE,ITGAV,ITGB1,ITGB3,ITGB5
Acute Myeloid Leukemia Signaling	0.839	0.022	CSF1R,FLT3
IL-4 Signaling	0.824	0.0215	IL13RA1,IL2RG
Cardiomyocyte Differentiation via BMP Receptors	0.804	0.0435	BMPR1A
IL-22 Signaling	0.788	0.0417	IL10RB
IL-17A Signaling in Gastric Cells	0.757	0.0385	IL17RA
RAR Activation	0.754	0.0153	NR2F2,NR2F6,RXRB
ILK Signaling	0.745	0.0152	ITGB1,ITGB3,ITGB5
Gap Junction Signaling	0.745	0.0152	HTR2B,LPAR1,NPR2
NAD Salvage Pathway II	0.742	0.037	NT5E
Adrenomedullin signaling pathway	0.74	0.0151	CRCP,NPR2,RXRB
PD-1, PD-L1 cancer immunotherapy pathway	0.735	0.0189	IL2RB,IL2RG
Telomerase Signaling	0.728	0.0187	IL2RB,IL2RG
Coronavirus Pathogenesis Pathway	0.724	0.0148	IL17RA,RPSA,TGFBR1
Sonic Hedgehog Signaling	0.714	0.0345	HHIP
CDK5 Signaling	0.699	0.0179	ITGA6,ITGB1
Role of NFAT in Cardiac Hypertrophy	0.654	0.0136	IGF1R,IL6ST,TGFBR1
Gαs Signaling	0.65	0.0165	ADRB2,VIPR1
IL-9 Signaling	0.642	0.0286	IL2RG
HER-2 Signaling in Breast Cancer	0.629	0.0132	ITGB1,ITGB3,ITGB5
TWEAK Signaling	0.62	0.027	TNFRSF12A
Complement System	0.62	0.027	CD46
IL-6 Signaling	0.614	0.0156	IL6R,IL6ST
IL-17A Signaling in Fibroblasts	0.611	0.0263	IL17RA
Inhibition of Matrix Metalloproteases	0.6	0.0256	SDC2
IL-12 Signaling and Production in Macrophages	0.577	0.0147	CD40,IL12RB1
AMPK Signaling	0.577	0.0124	ADRA2C,ADRB2,CHRNB2
Oncostatin M Signaling	0.564	0.0233	IL6ST
Serotonin Receptor Signaling	0.564	0.0233	HTR2B
Role of IL-17F in Allergic Inflammatory Airway Diseases	0.548	0.0222	IL17RA
Xenobiotic Metabolism General Signaling Pathway	0.547	0.014	NR1H2,NR1H3
IL-23 Signaling Pathway	0.539	0.0217	IL12RB1
Ephrin A Signaling	0.532	0.0213	EPHA1
nNOS Signaling in Skeletal Muscle Cells	0.524	0.0208	DAG1
Corticotropin Releasing Hormone Signaling	0.521	0.0134	NPR2,NR4A1
MYC Mediated Apoptosis Signaling	0.509	0.02	ADRB2
Necroptosis Signaling Pathway	0.492	0.0127	MERTK,TYRO3
HOTAIR Regulatory Pathway	0.47	0.0123	CD44,MET
CSDE1 Signaling Pathway	0.469	0.0179	SDC4
CNTF Signaling	0.462	0.0175	IL6ST
Role of IL-17A in Arthritis	0.462	0.0175	IL17RA
Gαq Signaling	0.447	0.0118	HRH1,HTR2B
Retinoic acid Mediated Apoptosis Signaling	0.445	0.0167	RXRB
Sirtuin Signaling Pathway	0.438	0.0103	ESRRA,NR1H2,NR1H3
Activation of IRF by Cytosolic Pattern Recognition Receptors	0.418	0.0154	CD40
Pyridoxal 5'-phosphate Salvage Pathway	0.412	0.0152	ACVR2A
CD40 Signaling	0.408	0.0149	CD40
IL-17A Signaling in Airway Cells	0.408	0.0149	IL17RA
Eicosanoid Signaling	0.408	0.0149	PTGFR
Remodeling of Epithelial Adherens Junctions	0.402	0.0147	MET
Acute Phase Response Signaling	0.401	0.0108	IL6R,IL6ST
SPINK1 General Cancer Pathway	0.398	0.0145	IL6R
Growth Hormone Signaling	0.388	0.0141	IGF1R
Endothelin-1 Signaling	0.385	0.0105	EDNRA,NPR2
ERK5 Signaling	0.383	0.0139	IL6ST
Synaptic Long Term Depression	0.377	0.0103	IGF1R,NPR2
GDNF Family Ligand-Receptor Interactions	0.366	0.0132	GFRA3
Antiproliferative Role of Somatostatin Receptor 2	0.362	0.013	NPR2
Estrogen-Dependent Breast Cancer Signaling	0.354	0.0127	IGF1R
Systemic Lupus Erythematosus In B Cell Signaling Pathway	0.354	0.0083	CD19,CD40,CD72,FCGR2A,IL6R,IL6ST
FLT3 Signaling in Hematopoietic Progenitor Cells	0.35	0.0125	FLT3
Renal Cell Carcinoma Signaling	0.35	0.0125	MET
BEX2 Signaling Pathway	0.346	0.0123	PLXNC1
HIF1α Signaling	0.342	0.00962	IL6R,MET
IL-8 Signaling	0.335	0.00948	ITGAV,ITGB3
HIPPO signaling	0.33	0.0118	CD44
PDGF Signaling	0.327	0.0116	PDGFRA
Systemic Lupus Erythematosus Signaling	0.314	0.00805	CD40,CD72,CD86,FCGR2A,IL6R
Unfolded protein response	0.312	0.0111	AMFR
EIF2 Signaling	0.307	0.00893	IGF1R,RPSA
Fcγ Receptor-mediated Phagocytosis in Macrophages and Monocytes	0.299	0.0106	FCGR2A
Non-Small Cell Lung Cancer Signaling	0.299	0.0106	RXRB
Small Cell Lung Cancer Signaling	0.293	0.0104	RXRB
ICOS-ICOSL Signaling in T Helper Cells	0.287	0.00789	CD40,CD86,IL2RB,IL2RG
Salvage Pathways of Pyrimidine Ribonucleotides	0.287	0.0102	ACVR2A
IGF-1 Signaling	0.269	0.00962	IGF1R
Chronic Myeloid Leukemia Signaling	0.261	0.00935	TGFBR1
Protein Kinase A Signaling	0.243	0.00746	PTPRA,PTPRF,TGFBR1
GPCR-Mediated Nutrient Sensing in Enteroendocrine Cells	0.239	0.00862	GPBAR1
Sphingosine-1-phosphate Signaling	0.234	0.00847	PDGFRA
p38 MAPK Signaling	0.234	0.00847	TGFBR1
Nitric Oxide Signaling in the Cardiovascular System	0.232	0.0084	NPR2
Endocannabinoid Developing Neuron Pathway	0.223	0.00813	CNR2
Pancreatic Adenocarcinoma Signaling	0.217	0.00794	TGFBR1
Ferroptosis Signaling Pathway	0.217	0.00794	TFRC
GP6 Signaling Pathway	0.215	0.00787	ITGB3
P2Y Purigenic Receptor Signaling Pathway	0.21	0.00775	ITGB3
GABA Receptor Signaling	0.206	0.00763	GABRA5
NAD Signaling Pathway	0	0.00662	NT5E
Huntington's Disease Signaling	0	0.00356	IGF1R
NRF2-mediated Oxidative Stress Response	0	0.00422	SCARB1
Aryl Hydrocarbon Receptor Signaling	0	0.00629	RXRB
Role of NFAT in Regulation of the Immune Response	0	0.0034	CD86,FCGR2A
Calcium-induced T Lymphocyte Apoptosis	0	0.00217	NR4A1
IL-17 Signaling	0	0.00535	IL17RA
CTLA4 Signaling in Cytotoxic T Lymphocytes	0	0.00209	CD86
CD28 Signaling in T Helper Cells	0	0.00193	CD86
IL-15 Signaling	0	0.00379	IL2RB,IL2RG
Dendritic Cell Maturation	0	0.00679	CD40,CD58,CD86,FCGR2A
Cellular Effects of Sildenafil (Viagra)	0	0.00671	NPR2
Relaxin Signaling	0	0.00654	NPR2
Thrombin Signaling	0	0.00476	F2R
Type I Diabetes Mellitus Signaling	0	0.00196	CD86
Allograft Rejection Signaling	0	0.00414	CD40,CD86
Autoimmune Thyroid Disease Signaling	0	0.00442	CD40,CD86
Graft-versus-Host Disease Signaling	0	0.00224	CD86
mTOR Signaling	0	0.00472	RPSA
Communication between Innate and Adaptive Immune Cells	0	0.00215	CD40,CD86
Altered T Cell and B Cell Signaling in Rheumatoid Arthritis	0	0.00407	CD40,CD86
Regulation of IL-2 Expression in Activated and Anergic T Lymphocytes	0	0.00217	TGFBR1
NUR77 Signaling in T Lymphocytes	0	0.00586	CD86,ESRRA,NR4A1
PKCθ Signaling in T Lymphocytes	0	0.00179	CD86
Antiproliferative Role of TOB in T Cell Signaling	0	0.00235	TGFBR1
D-myo-inositol-5-phosphate Metabolism	0	0.00521	PTPRF
D-myo-inositol (1,4,5,6)-Tetrakisphosphate Biosynthesis	0	0.00568	PTPRF
Superpathway of Inositol Phosphate Compounds	0	0.00431	PTPRF
D-myo-inositol (3,4,5,6)-tetrakisphosphate Biosynthesis	0	0.00568	PTPRF
3-phosphoinositide Degradation	0	0.00532	PTPRF
3-phosphoinositide Biosynthesis	0	0.00495	PTPRF
Estrogen Receptor Signaling	0	0.00495	IGF1R,IGF2R
Protein Ubiquitination Pathway	0	0.00364	AMFR
B Cell Receptor Signaling	0	0.00318	CD19,FCGR2A
Insulin Receptor Signaling	0	0.00714	PTPRF
T Cell Receptor Signaling	0	0.00326	CD86,ITGB1
Phagosome Maturation	0	0.00629	LAMP1
Autophagy	0	0.00469	LAMP1
Opioid Signaling Pathway	0	0.00362	NPBWR1
Th17 Activation Pathway	0	0.00413	IL12RB1,IL6R
Endocannabinoid Neuronal Synapse Pathway	0	0.0068	CNR2
Endocannabinoid Cancer Inhibition Pathway	0	0.00699	CNR2
Synaptogenesis Signaling Pathway	0	0.00641	EPHA1,LRP8
Systemic Lupus Erythematosus In T Cell Signaling Pathway	0	0.00313	CD44,CD86
Calcium Signaling	0	0.00463	CHRNB2

## Sheet: 3. Morula ligands
Gene symbol	Name	IPA designation	Expression (TPM)	Receptor	expression of receptor in endometrium (TPM)	Reference for ligand
GPI	glucose-6-phosphate isomerase	cytokine	386.114	AMFR	AMFR (101.7)
AIMP1	aminoacyl tRNA synthetase complex interacting multifunctional protein 1	cytokine	260.917	CD23	CD23 (0)	J Cell Sci. 2012 Oct 1;125(Pt 19):4620-9. doi: 10.1242/jcs.108209.
TIMP1	TIMP metallopeptidase inhibitor 1	cytokine	201.404	CD63	CD63 (807.5)
IK	IK cytokine	cytokine	198.324	?
CCN2	cellular communication network factor 2	growth factor	129.237	ERBB4, LRP6, NTRK1	ERBB (0.02), LRP6 (23.8), NTRK1 (0.6)
CMTM6	CKLF like MARVEL transmembrane domain containing 6	cytokine	115.356	?
CMTM4	CKLF like MARVEL transmembrane domain containing 4	cytokine	89.31	?
CMTM8	CKLF like MARVEL transmembrane domain containing 8	cytokine	87.924	?
RSPO3	R-spondin 3	kinase	82.784	FZD8, LGR4, LGR5, LGR6, LRP5, LRP6, SDC4	FZD8 (1.0), LGR4 (53.6), LGR5 (16.9), LGR6 (0), LRP5 (17.0), LRP6 (23.8), SDC4 (65.6)
IL18	interleukin 18	cytokine	78.264	CD48, IL18R1, IL18RAP, IL1RAPL1, IL1RL2	CD48 (14.6), IL18R1 (5.6), IL18RAP (0.2), IL1RAPL1 (0.3), IL1RL2 (1.1)
MFGE8	milk fat globule EGF and factor V/VIII domain containing	other	76.808	PDGFRB	PDGFRB (84.0)
NENF	neudesin neurotrophic factor	growth factor	70.412	?
NMB	neuromedin B	other	69.83	BRS3, GRPR, NMBR	BRS3 (0), GRPR (0.2), NMBR (0)
IL6	interleukin 6	cytokine	60.77	F3, IL6R, IL6ST	F3 (153.1), IL6R (79.3), IL6ST (89.8)
HDGF	heparin binding growth factor	growth factor	55.481	?
CMTM7	CKLF like MARVEL transmembrane domain containing 7	cytokine	54.951	?
GMFB	glia maturation factor beta	growth factor	50.318	?
IL27	interleukin 27	cytokine	49.093	IL27RA	IL27RA (48.0)
MIF	macrophage migration inhibitory factor	cytokine	48.957	CD74, CXCR2, CXCR4	CD74 (478.3), CXCR2 (0), CXCR4 (18.1)	Chembiochem. 2020 Oct 30. doi: 10.1002/cbic.202000574.
ADM	adrenomedullin	other	46.275	CALCR, CALCRL	CALCR (0), CALCRL (20.6)
EGFL8	EGF like domain multiple 8	other	34.675	NCR3	NCR3 (5.0)
CMTM3	CKLF like MARVEL transmembrane domain containing 3	cytokine	30.989	?
GRP	gastrin releasing peptide	growth factor	23.689	BRS3, GRPR, NMBR	BRS3 (0), GRPR (0.2), NMBR (0)
PROS1	protein S	other	20.985	AXL	AXL (71.1)
TCTN1	tectonic family member 1	other	20.467	TMEM67	TMEM67 (17.7)
PAPLN	papilin, proteoglycan like sulfated glycoprotein	other	19.523	PVRL4, SIRPA	PVRL4 (7.3), SIRPA (20.5)
BMP4	bone morphogenetic protein 4	growth factor	19.133	ACVR1, ACVR2A, ACVR2B, BMPR1A, BMPR1B, BMPR2	ACVR1 (59.8), ACVR2A (15.2), ACVR2B (5.0), BMPR1A (39.0), BMPR1B (4.6), BMPR2 (16.8)
IL1A	interleukin 1 alpha	cytokine	17.761	IL1R1, IL1R2, IL1RAP	IL1R1 (27.9), IL1R2 (0.1), IL1RAP (12.0)
CXCL14	C-X-C motif chemokine ligand 14	cytokine	17.292	?
BDNF	brain derived neurotrophic factor	growth factor	16.054	DDR1, DRD4, NGFR, NTRK2, SORT1	DDR1 (52.8), DRD4 (0), NGFR (2.1), NTRK2 (125.7), SORT1 (23.2)
NAMPT	nicotinamide phosphoribosyltransferase	cytokine	14.598	INSR	INSR (16.4)
PYY	peptide YY	other	13.27	FAP, NPY1R, NPY2R, NPY4R, NPY5R	FAP (88.1), NPY1R (15.2), NPY2R (0), NPY4R (0), NPY5R (3.2)
IL1RN	interleukin 1 receptor antagonist	cytokine	13.008	IL1R1, IL1R2, IL1RL2	IL1R1 (27.9), IL1R2 (0.1), IL1RL2 (1.1)
PDGFA	platelet derived growth factor subunit A	growth factor	12.872	PDGFRA, PDGFRB	PDGFRA (80.0), PDGFRB (84.0)
DLL3	delta like canonical Notch ligand 3	other	12.055	NOTCH1, NOTCH2, NOTCH3, NOTCH4	NOTCH1 (12.2), NOTCH2 (91.7), NOTCH3 (0), NOTCH4 (0)
CXCL16	C-X-C motif chemokine ligand 16	cytokine	10.495	CXCR6	CXCR6 (0.5)
NPPB	natriuretic peptide B	other	10.102	NPR1, NPR2, NPR3	NPR1 (4.1), NPR2 (47.9), NPR3 (69.3)
VEGFB	vascular endothelial growth factor B	growth factor	9.137	FLT1, NRP1, RET, TYRO3	FLT1 (18.2), NRP1 (31.6), RET (5.3), TYRO3 (17.4)
GUCA2A	guanylate cyclase activator 2A	other	8.424	GUCY2C	GUCY2C (2.7)
ZP3	zona pellucida glycoprotein 3	other	8.414	EGFR, MERTK	EGFR (12.1), MERTK (7.2)
NRG4	neuregulin 4	growth factor	8.411	EGFR, ERBB2, ERBB4	EGFR (12.1), ERBB2 (0), ERBB4 (0.02)
APLN	apelin	other	8.279	APLNR	APLNR (4.5)
JAG1	jagged canonical Notch ligand 1	growth factor	7.833	NOTCH1, NOTCH2, NOTCH3, NOTCH4	NOTCH1 (12.2), NOTCH2 (91.7), NOTCH3 (0), NOTCH4 (0)
AHSG	alpha 2-HS glycoprotein	other	7.232	INSR	INSR (16.3)
CRH	corticotropin releasing hormone	cytokine	7.118	CRHR1, CRHR2, MC2R	CRHR1 (0.2), CRHR2 (0.3), MC2R (0.02)
BMP2	bone morphogenetic protein 2	growth factor	7.018	ACVR1, ACVR2A, ACVR2B, BMPR1A, BMPR1B, BMPR2, ENG, HFE2	ACVR1 (59.8), ACVR2A (15.2), ACVR2B (5.0), BMPR1A (39.0), BMPR1B (4.6), BMPR2 (16.8), ENG (74.7), HFE2 (0)
TNFSF12	TNF superfamily member 12	cytokine	6.545	TNFRSF12A, TNFRSF25	TNFRSF12A (19.2), TNFRSF25 (7.7)
TXLNA	taxilin alpha	cytokine	6.499	?
FGF13	fibroblast growth factor 13	growth factor	6.487	EGFR, FGFR1, FGFR2, FGFR3, FGFR4, SCN5A, SCN8A	EGFR (12.1), FGFR1 (9.8), FGFR2 (31.0), FGFR3 (2.6), FGFR4 (0.4), SCN5A (0.07), SCN8A (0.6)
RSPO2	R-spondin 2	other	6.145	LGR4, LGR5, LGR6	LGR4 (53.6), LGR5 (16.9), LGR6 (0)
GIP	gastric inhibitory polypeptide	other	5.866	DPP4	DPP4 (1.9)
GMFG	glia maturation factor gamma	growth factor	5.543	?
TNFSF15	TNF superfamily member 15	cytokine	5.449	TNFRSF25, TNFRSF6B	TNFRSF25 (7.7), TNFRSF6B (11.0)
PSAP	prosaposin	enzyme	5.132	CELSR1, GPR37, GPR37L1,	CELSR1 (19.8), GPR37 (0.5), GPR37L1 (0.8)
PMCH	pro-melanin concentrating hormone	other	4.905	MCHR1, MCHR2	MCHR1 (1.0), MCHR2 (0)
CCL25	C-C motif chemokine ligand 25	cytokine	4.587	ACKR2, ACKR4, CCR10, CCR9	ACKR2 (0), ACKR4 (0), CCR10 (0), CCR9 (0.03)
CNTF	ciliary neurotrophic factor	cytokine	4.508	LIFR	LIFR (18.0)
BMP15	bone morphogenetic protein 15	growth factor	4.42	ACVR1, ACVR2A, ACVR2B, BMPR1A, BMPR1B, BMPR2	ACVR1 (59.8), ACVR2A (15.2), ACVR2B (5.0), BMPR1A (39.0), BMPR1B (4.6), BMPR2 (16.8)
DKK1	dickkopf WNT signaling pathway inhibitor 1	growth factor	4.351	KREMEN1, KREMEN2, LRP5, LRP6	KREMEN1 (77.2), KREMEN2 (0.2), LRP5 (17.0), LRP6 (23.8)
HBEGF	heparin binding EGF like growth factor	growth factor	4.227	CD44, CD82, CD9, EGFR, ERBB2, ERBB4, PRLR	CD44 (41.8), CD82 (27.0), CD9 (217.9), EGFR (12.1), ERBB2 (0), ERBB4 (0.02), PRLR (0.4)
TNFSF13	TNF superfamily member 13	cytokine	4.211	FAS, SDC2, TNFRSF11B, TNFRSF13B, TNFRSF14, TNFRSF17, TNFRSF1A	FAS (10.5), SDC2 (158.8), TNFRSF11B (19.9), TNFRSF13B (0.5), TNFRSF14 (0), TNFRSF17 (0), TNFRSF1A (65.5)
TNFSF9	TNF superfamily member 9	cytokine	4.2	TNFRSF9, TRAF2	TNFRSF9 (0.5), TRAF2 (18.7)
WNT11	Wnt family member 11	growth factor	4.057	FZD7	FZD7 (4.4)
FAM3C	FAM3 metabolism regulating signaling molecule C	cytokine	4.01	P2RX1, P2RX2, P2RX3, P2RX4, P2RX5, P2RX6, P2RX7, P2RY1, P2RY2, P2RY4, P2RY6, P2RY10, P2RY12, P2RY13, P2RY14	P2RX1 (1.6), P2RX2 (0.6), P2RX3 (7.8), P2RX4 (16.2), P2RX5 (4.3), P2RX6 (2.1), P2RX7 (1.5), P2RY1 (16.6), P2RY2 (16.4), P2RY4 (0), P2RY6 (1.9), P2RY10 (1.3), P2RY12 (1.8), P2RY13 (2.9), P2RY14 (39.8)	Hepatology. 2014 May;59(5):1779-90. doi: 10.1002/hep.26945.
GDF3	growth differentiation factor 3	growth factor	3.937	ACVR1C	ACVR1C (0.5)	Oncogene. 2019 Mar;38(12):2056-2075. doi: 10.1038/s41388-018-0543-2.
CSPG5	chondroitin sulfate proteoglycan 5	growth factor	3.907	TNC	TNC (151.1)	J Neurochem 87: 1213 (2003)
CMTM5	CKLF like MARVEL transmembrane domain containing 5	cytokine	3.795	?
GAST	gastrin	other	3.726	CCKBR	CCKBR (0.6)
CCL19	C-C motif chemokine ligand 19	cytokine	3.345	ACKR2, ACKR4, CCR10, CCR7, CCRL2, CXCR3	ACKR2 (0), ACKR4 (0), CCR10 (0), CCR7 (0.6), CCRL2 (4.1), CXCR3 (0.5)
BMP6	bone morphogenetic protein 6	growth factor	3.235	ACVR1, ACVR2A, ACVR2B, BMPR1A, BMPR1B, BMPR2	ACVR1 (59.8), ACVR2A (15.2), ACVR2B (5.0), BMPR1A (39.0), BMPR1B (4.6), BMPR2 (16.8)
NTF4	neurotrophin 4	growth factor	3.121	NGFRAP1, NTRK1, NTRK2, NTRK3	NGFRAP1 (72.8), NTRK1 (0.6), NTRK2 (125.7), NTRK3 (2.8)
EDA	ectodysplasin A	cytokine	3.017	EDA2R, EDAR	EDA2R (0.0), EDAR (0.01)
GDF9	growth differentiation factor 9	growth factor	3.017	ACVR2A, BMPR1A, BMPR1B, BMPR2, FXYD6, ORAI2, TGFBR1	ACVR2A (15.2), BMPR1A (39.0), BMPR1B (4.6), BMPR2 (16.8), FXYD6 (37.8), ORAI2 (5.2), TGFBR1 (26.8)
DLK2	delta like non-canonical Notch ligand 2	other	3.013	NOTCH1	NOTCH1 (12.2)
POMC	proopiomelanocortin	other	3.001	MC1R, MC2R, MC3R, MC4R, MC5R, OPRD1, OPRK1, OPRM1	MC1R (0.1), MC2R (0.02), MC3R (0), MC4R (0.4), MC5R (0), OPRD1 (0.5), OPRK1 (0.1), OPRM1 (0)
CCN3	cellular communication network factor 3	growth factor	2.537	NOTCH1	NOTCH1 (12.2)
WNT8A	Wnt family member 8A	growth factor	2.448	?
TGFA	transforming growth factor alpha	growth factor	2.415	EGFR, ERBB2, ERBB3, ERBB4	EGFR (12.1), ERBB2 (0), ERBB3 (46.9), ERBB4 (0.02)
CCL26	C-C motif chemokine ligand 26	cytokine	2.332	CCR1, CCR2, CCR3	CCR1 (2.5), CCR2 (2.6), CCR3 (0.5)
FGF4	fibroblast growth factor 4	growth factor	2.318	FGFR1, FGFR2, FGFR3, FGFR4,	FGFR1 (9.8), FGFR2 (31.0), FGFR3 (2.6), FGFR4 (0.4)
FBRS	fibrosin	cytokine	2.21	?
NRG1	neuregulin 1	growth factor	2.133	ERBB3, ERBB4	ERBB3 (46.9), ERBB4 (0.02)
TF	transferrin	transporter	2.102	GPR162	GPR162 (5.3)
GAS6	growth arrest specific 6	growth factor	2.064	AXL, MERTK, TYRO3	AXL (71.1), MERTK (7.2), TYRO3 (17.4)

## Sheet: 4. Can. pathways morula ligands
Canonical pathways represented by morula ligand genes
Ingenuity Canonical Pathways	-log(p-value)	Ratio	Genes
Airway Pathology in Chronic Obstructive Pulmonary Disease	12.4	0.0932	CNTF,EDA,FGF13,FGF4,IL18,IL1A,IL6,TNFSF12,TNFSF13,TNFSF15,TNFSF9
Human Embryonic Stem Cell Pluripotency	9.4	0.0602	BDNF,BMP15,BMP2,BMP4,BMP6,FGF4,NTF4,PDGFA,WNT11,WNT8A
Role of Osteoblasts, Osteoclasts and Chondrocytes in Rheumatoid Arthritis	9.35	0.0491	BMP15,BMP2,BMP4,BMP6,DKK1,IL18,IL1A,IL1RN,IL6,WNT11,WNT8A
IL-17 Signaling	8.89	0.0535	CNTF,EDA,IL18,IL1A,IL6,TNFSF12,TNFSF13,TNFSF15,TNFSF9,VEGFB
Hepatic Cholestasis	8.85	0.0529	CNTF,EDA,IL18,IL1A,IL1RN,IL6,TNFSF12,TNFSF13,TNFSF15,TNFSF9
Role of Pattern Recognition Receptors in Recognition of Bacteria and Viruses	8.34	0.0577	CNTF,EDA,IL18,IL1A,IL6,TNFSF12,TNFSF13,TNFSF15,TNFSF9
Cardiac Hypertrophy Signaling (Enhanced)	8.2	0.026	CNTF,EDA,FGF13,FGF4,IL18,IL1A,IL6,NPPB,TNFSF12,TNFSF13,TNFSF15,TNFSF9,WNT11,WNT8A
HMGB1 Signaling	8.08	0.0539	CNTF,EDA,IL18,IL1A,IL6,TNFSF12,TNFSF13,TNFSF15,TNFSF9
Erythropoietin Signaling Pathway	7.86	0.0508	CNTF,EDA,IL18,IL1A,IL6,TNFSF12,TNFSF13,TNFSF15,TNFSF9
Factors Promoting Cardiogenesis in Vertebrates	7.17	0.053	BMP15,BMP2,BMP4,BMP6,DKK1,NPPB,WNT11,WNT8A
Basal Cell Carcinoma Signaling	6.66	0.0833	BMP15,BMP2,BMP4,BMP6,WNT11,WNT8A
Role of Macrophages, Fibroblasts and Endothelial Cells in Rheumatoid Arthritis	6.62	0.0308	DKK1,IL18,IL1A,IL1RN,IL6,MIF,PDGFA,VEGFB,WNT11,WNT8A
Granulocyte Adhesion and Diapedesis	6.42	0.0423	CCL19,CCL25,CCL26,CXCL14,CXCL16,IL18,IL1A,IL1RN
Regulation Of The Epithelial Mesenchymal Transition By Growth Factors Pathway	6.37	0.0417	FGF13,FGF4,IL6,PDGFA,TNFSF12,TNFSF13,TNFSF15,TNFSF9
Iron homeostasis signaling pathway	6.18	0.0504	BMP15,BMP2,BMP4,BMP6,IL6,PDGFA,TF
Agranulocyte Adhesion and Diapedesis	6.01	0.0374	CCL19,CCL25,CCL26,CXCL14,CXCL16,IL18,IL1A,IL1RN
Role of Cytokines in Mediating Communication between Immune Cells	5.85	0.0926	IL18,IL1A,IL1RN,IL27,IL6
Hepatic Fibrosis Signaling Pathway	5.62	0.0239	CCN2,IL18,IL1A,IL1RN,PDGFA,TF,TIMP1,VEGFB,WNT11,WNT8A
Role of NANOG in Mammalian Embryonic Stem Cell Pluripotency	5.35	0.05	BMP15,BMP2,BMP4,BMP6,WNT11,WNT8A
LXR/RXR Activation	5.29	0.0488	AHSG,IL18,IL1A,IL1RN,IL6,TF
Hepatic Fibrosis / Hepatic Stellate Cell Activation	5.22	0.0361	CCN2,IL1A,IL6,PDGFA,TGFA,TIMP1,VEGFB
Atherosclerosis Signaling	5.15	0.0462	IL18,IL1A,IL1RN,IL6,PDGFA,TNFSF12
HIF1α Signaling	5.02	0.0337	ADM,BMP6,GPI,IL6,TF,TGFA,VEGFB
Axonal Guidance Signaling	4.9	0.0198	BDNF,BMP15,BMP2,BMP4,BMP6,NTF4,PDGFA,VEGFB,WNT11,WNT8A
Acute Phase Response Signaling	4.28	0.0324	AHSG,IL18,IL1A,IL1RN,IL6,TF
Cardiomyocyte Differentiation via BMP Receptors	4.14	0.13	BMP2,BMP4,NPPB
Apelin Cardiac Fibroblast Signaling Pathway	4.14	0.13	APLN,CCN2,IL6
FXR/RXR Activation	4.05	0.0397	AHSG,IL18,IL1A,IL1RN,TF
IL-10 Signaling	3.89	0.0556	IL18,IL1A,IL1RN,IL6
GPCR-Mediated Integration of Enteroendocrine Signaling Exemplified by an L Cell	3.87	0.0548	GIP,GRP,NMB,PYY
Osteoarthritis Pathway	3.72	0.0256	BMP2,DKK1,JAG1,NAMPT,VEGFB,WNT8A
Role of Hypercytokinemia/hyperchemokinemia in the Pathogenesis of Influenza	3.6	0.0465	IL18,IL1A,IL1RN,IL6
BMP signaling pathway	3.58	0.046	BMP15,BMP2,BMP4,BMP6
Inhibition of ARE-Mediated mRNA Degradation Pathway	3.56	0.0311	POMC,TNFSF12,TNFSF13,TNFSF15,TNFSF9
ERBB Signaling	3.45	0.0426	HBEGF,NRG1,NRG4,TGFA
Tumor Microenvironment Pathway	3.34	0.0279	FGF13,FGF4,IL6,PDGFA,VEGFB
PPAR Signaling	3.23	0.0374	IL18,IL1A,IL1RN,PDGFA
Clathrin-mediated Endocytosis Signaling	3.2	0.0259	FGF13,FGF4,PDGFA,TF,VEGFB
Regulation of the Epithelial-Mesenchymal Transition Pathway	3.18	0.0256	FGF13,FGF4,JAG1,WNT11,WNT8A
Adrenomedullin signaling pathway	3.14	0.0251	ADM,GAST,IL18,IL1A,IL1RN
Neuregulin Signaling	3.09	0.0342	HBEGF,NRG1,NRG4,TGFA
Cholecystokinin/Gastrin-mediated Signaling	3.06	0.0336	GAST,IL18,IL1A,IL1RN
Systemic Lupus Erythematosus In B Cell Signaling Pathway	2.97	0.0124	CNTF,EDA,IL18,IL1A,IL6,TNFSF12,TNFSF13,TNFSF15,TNFSF9
IL-6 Signaling	2.94	0.0312	IL18,IL1A,IL1RN,IL6
PCP (Planar Cell Polarity) Pathway	2.89	0.05	RSPO3,WNT11,WNT8A
Corticotropin Releasing Hormone Signaling	2.7	0.0268	BDNF,CRH,GAST,POMC
Toll-like Receptor Signaling	2.56	0.0385	IL18,IL1A,IL1RN
Th1 and Th2 Activation Pathway	2.48	0.0233	IL18,IL27,IL6,JAG1
Regulation Of The Epithelial Mesenchymal Transition In Development Pathway	2.43	0.0345	JAG1,WNT11,WNT8A
Molecular Mechanisms of Cancer	2.29	0.0135	BMP15,BMP2,BMP4,BMP6,WNT11,WNT8A
Neuroinflammation Signaling Pathway	2.27	0.0159	BDNF,CNTF,IL18,IL6,MFGE8
Notch Signaling	2.09	0.0526	DLL3,JAG1
Bladder Cancer Signaling	2.08	0.0259	FGF13,FGF4,VEGFB
GPCR-Mediated Nutrient Sensing in Enteroendocrine Cells	2.08	0.0259	GAST,GIP,PYY
p38 MAPK Signaling	2.06	0.0254	IL18,IL1A,IL1RN
HER-2 Signaling in Breast Cancer	2.05	0.0176	HBEGF,IL1A,NRG1,TGFA
Th1 Pathway	2.02	0.0246	IL18,IL27,IL6
Pancreatic Adenocarcinoma Signaling	1.99	0.0238	HBEGF,TGFA,VEGFB
STAT3 Pathway	1.9	0.0222	BMP6,IL1A,TGFA
Eumelanin Biosynthesis	1.85	0.25	MIF
Colorectal Cancer Metastasis Signaling	1.81	0.0149	IL6,VEGFB,WNT11,WNT8A
NF-κB Signaling	1.79	0.0105	BMP2,BMP4,IL18,IL1A,IL1RN,TGFA
NAD Signaling Pathway	1.77	0.0199	BMP6,NAMPT,TGFA
Ovarian Cancer Signaling	1.72	0.019	VEGFB,WNT11,WNT8A
NAD Biosynthesis III	1.67	0.167	NAMPT
Lactose Degradation III	1.67	0.167	PSAP
GDP-mannose Biosynthesis	1.67	0.167	GPI
ERB2-ERBB3 Signaling	1.65	0.0308	NRG1,NRG4
Glioblastoma Multiforme Signaling	1.63	0.0175	PDGFA,WNT11,WNT8A
WNT/β-catenin Signaling	1.62	0.0173	DKK1,WNT11,WNT8A
ERBB4 Signaling	1.61	0.0294	NRG1,NRG4
Agrin Interactions at Neuromuscular Junction	1.59	0.0286	NRG1,NRG4
Neurotrophin/TRK Signaling	1.52	0.0263	BDNF,NTF4
TREM1 Signaling	1.51	0.026	IL18,IL6
Altered T Cell and B Cell Signaling in Rheumatoid Arthritis	1.51	0.0102	IL18,IL1A,IL1RN,IL6,TNFSF13
Role of WNT/GSK-3β Signaling in the Pathogenesis of Influenza	1.5	0.0256	WNT11,WNT8A
Thyroid Cancer Signaling	1.49	0.0253	BDNF,NTF4
JAK/STAT Signaling	1.46	0.0244	GAST,IL6
FGF Signaling	1.44	0.0238	FGF13,FGF4
Xenobiotic Metabolism AHR Signaling Pathway	1.41	0.023	IL1A,IL6
Crosstalk between Dendritic Cells and Natural Killer Cells	1.38	0.022	IL18,IL6
UDP-N-acetyl-D-galactosamine Biosynthesis II	1.34	0.0769	GPI
Death Receptor Signaling	1.34	0.0208	TNFSF12,TNFSF15
TGF-β Signaling	1.34	0.0208	BMP2,BMP4
Colanic Acid Building Blocks Biosynthesis	1.31	0.0714	GPI
IGF-1 Signaling	1.27	0.0192	CCN2,CCN3
Extrinsic Prothrombin Activation Pathway	1.26	0.0625	PROS1
Actin Cytoskeleton Signaling	1.24	0.0122	FGF13,FGF4,PDGFA
LPS/IL-1 Mediated Inhibition of RXR Function	1.22	0.012	IL18,IL1A,IL1RN
Differential Regulation of Cytokine Production in Macrophages and T Helper Cells by IL-17A and IL-17F	1.21	0.0556	IL6
Role of Tissue Factor in Cancer	1.19	0.0172	CCN2,HBEGF
Inflammasome pathway	1.16	0.05	IL18
Glioma Signaling	1.14	0.0161	PDGFA,TGFA
Graft-versus-Host Disease Signaling	1.13	0.00897	IL18,IL1A,IL1RN,IL6
Differential Regulation of Cytokine Production in Intestinal Epithelial Cells by IL-17A and IL-17F	1.1	0.0435	IL1A
Adipogenesis pathway	1.08	0.0148	BMP2,BMP4
Role of PKR in Interferon Induction and Antiviral Response	1.07	0.0147	IL18,PDGFA
White Adipose Tissue Browning Pathway	1.07	0.0147	BDNF,NPPB
Role of JAK family kinases in IL-6-type Cytokine Signaling	1.07	0.04	IL6
Glycolysis I	1.07	0.04	GPI
Gluconeogenesis I	1.07	0.04	GPI
Apelin Liver Signaling Pathway	1.05	0.0385	APLN
Aryl Hydrocarbon Receptor Signaling	0.959	0.0126	IL1A,IL6
4-1BB Signaling in T Lymphocytes	0.943	0.0294	TNFSF9
HOTAIR Regulatory Pathway	0.939	0.0123	WNT11,WNT8A
Coagulation System	0.932	0.0286	PROS1
MIF-mediated Glucocorticoid Regulation	0.917	0.0278	MIF
Retinoate Biosynthesis I	0.917	0.0278	BMP2
TWEAK Signaling	0.907	0.027	TNFSF12
IL-17A Signaling in Fibroblasts	0.896	0.0263	IL6
Inhibition of Matrix Metalloproteases	0.886	0.0256	TIMP1
April Mediated Signaling	0.857	0.0238	TNFSF13
Intrinsic Prothrombin Activation Pathway	0.857	0.0238	PROS1
MIF Regulation of Innate Immunity	0.839	0.0227	MIF
Role of IL-17F in Allergic Inflammatory Airway Diseases	0.83	0.0222	IL6
Role of OCT4 in Mammalian Embryonic Stem Cell Pluripotency	0.821	0.0217	FGF4
Apelin Pancreas Signaling Pathway	0.821	0.0217	APLN
PFKFB4 Signaling Pathway	0.821	0.0217	GPI
Synaptic Long Term Depression	0.818	0.0103	CRH,GAST
Glucocorticoid Receptor Signaling	0.815	0.00688	IL1A,IL1RN,IL6,POMC
ILK Signaling	0.804	0.0101	BMP2,VEGFB
Gap Junction Signaling	0.804	0.0101	CCN3,GAST
Apelin Muscle Signaling Pathway	0.804	0.0208	APLN
Dendritic Cell Maturation	0.801	0.00679	IL18,IL1A,IL1RN,IL6
Ephrin Receptor Signaling	0.793	0.00995	PDGFA,VEGFB
FAT10 Cancer Signaling Pathway	0.788	0.02	IL6
IL-8 Signaling	0.762	0.00948	HBEGF,VEGFB
Autophagy	0.754	0.00939	BMP6,TGFA
Systemic Lupus Erythematosus Signaling	0.745	0.00644	IL18,IL1A,IL1RN,IL6
CNTF Signaling	0.735	0.0175	CNTF
PXR/RXR Activation	0.684	0.0154	IL6
Activation of IRF by Cytosolic Pattern Recognition Receptors	0.684	0.0154	IL6
IL-17A Signaling in Airway Cells	0.672	0.0149	IL6
Cell Cycle: G1/S Checkpoint Regulation	0.666	0.0147	NRG1
SPINK1 General Cancer Pathway	0.662	0.0145	IL6
Sperm Motility	0.64	0.00787	NPPB,ZP3
Glioma Invasiveness Signaling	0.638	0.0137	TIMP1
Leptin Signaling in Obesity	0.635	0.0135	POMC
Communication between Innate and Adaptive Immune Cells	0.627	0.00538	IL18,IL1A,IL1RN,IL6,TNFSF13
Macropinocytosis Signaling	0.623	0.0132	PDGFA
Role of MAPK Signaling in Inhibiting the Pathogenesis of Influenza	0.623	0.0132	IL6
Antiproliferative Role of Somatostatin Receptor 2	0.62	0.013	GAST
VDR/RXR Activation	0.614	0.0128	PDGFA
Renal Cell Carcinoma Signaling	0.604	0.0125	TGFA
BEX2 Signaling Pathway	0.6	0.0123	VEGFB
VEGF Family Ligand-Receptor Interactions	0.587	0.0119	VEGFB
PEDF Signaling	0.587	0.0119	BDNF
PDGF Signaling	0.577	0.0116	PDGFA
Apelin Adipocyte Signaling Pathway	0.577	0.0116	APLN
Xenobiotic Metabolism Signaling	0.562	0.00694	IL1A,IL6
Melanocyte Development and Pigmentation Signaling	0.545	0.0106	POMC
Non-Small Cell Lung Cancer Signaling	0.545	0.0106	TGFA
IL-1 Signaling	0.545	0.0106	IL1A
Senescence Pathway	0.545	0.00673	IL1A,IL6
VEGF Signaling	0.526	0.0101	VEGFB
Apelin Cardiomyocyte Signaling Pathway	0.526	0.0101	APLN
Neuropathic Pain Signaling In Dorsal Horn Neurons	0.519	0.0099	BDNF
Mouse Embryonic Stem Cell Pluripotency	0.509	0.00962	BMP4
CDK5 Signaling	0.481	0.00893	BDNF
Amyotrophic Lateral Sclerosis Signaling	0.472	0.0087	VEGFB
Sphingosine-1-phosphate Signaling	0.463	0.00847	PDGFA
PAK Signaling	0.463	0.00847	PDGFA
Nitric Oxide Signaling in the Cardiovascular System	0.46	0.0084	VEGFB
Breast Cancer Regulation by Stathmin1	0.452	0.00507	BMP6,TGFA,VEGFB
IL-15 Production	0.449	0.00813	IL6
Ferroptosis Signaling Pathway	0.44	0.00794	TF
G Beta Gamma Signaling	0.432	0.00775	HBEGF
HGF Signaling	0.425	0.00758	IL6
CCR3 Signaling in Eosinophils	0.417	0.00741	CCL26
IL-12 Signaling and Production in Macrophages	0.415	0.00735	IL18
Th2 Pathway	0.412	0.0073	JAG1
MSP-RON Signaling In Cancer Cells Pathway	0.409	0.00725	VEGFB
Apelin Endothelial Signaling Pathway	0.407	0.00719	APLN
Endocannabinoid Cancer Inhibition Pathway	0.398	0.00699	VEGFB
Semaphorin Neuronal Repulsive Signaling Pathway	0.38	0.00662	CSPG5
Relaxin Signaling	0.375	0.00654	GAST
eNOS Signaling	0.363	0.00629	VEGFB
Hematopoiesis from Pluripotent Stem Cells	0.331	0.00454	IL1A,IL6
GNRH Signaling	0.31	0.00532	HBEGF
Leukocyte Extravasation Signaling	0.302	0.00518	TIMP1
PPARα/RXRα Activation	0.302	0.00518	IL6
T Helper Cell Differentiation	0.299	0.00425	IL18,IL6
RAR Activation	0.298	0.0051	BMP2
Natural Killer Cell Signaling	0.292	0.00503	IL18
Coronavirus Pathogenesis Pathway	0.287	0.00493	IL6
mTOR Signaling	0.274	0.00472	VEGFB
Role of NFAT in Cardiac Hypertrophy	0.264	0.00455	IL6
Cardiac Hypertrophy Signaling	0.219	0.00388	IL6
Insulin Secretion Signaling Pathway	0.209	0.00373	GIP
Opioid Signaling Pathway	0.202	0.00362	POMC
Huntington's Disease Signaling	0	0.00356	BDNF
Lipid Antigen Presentation by CD1	0	0.0024	PSAP
CREB Signaling in Neurons	0	0.00332	BMP6,TGFA
TEC Kinase Signaling	0	0.00173	TNFSF12
Estrogen Receptor Signaling	0	0.00248	VEGFB
Sirtuin Signaling Pathway	0	0.00342	NAMPT
Th17 Activation Pathway	0	0.00207	IL6
T Cell Exhaustion Signaling Pathway	0	0.00177	IL6
Synaptogenesis Signaling Pathway	0	0.00321	BDNF
Systemic Lupus Erythematosus In T Cell Signaling Pathway	0	0.00156	IL6

## Sheet: 5. Expression, morula (TPM)
geneID	Vivo_Early morula_1	Vivo_Early morula_2	Vivo_Compact morula_1	Vivo_Compact morula_2	Average
20ALPHA-HSD	0	0	0	0	0
A1BG	0	0	0	0	0
A1CF	0	0	0.14209	0.0916342	0.0584311
A2M	1.33023	2.25305	1.73349	0	1.32919
A2ML1	3.44267	3.937	4.34128	2.85407	3.64375
A3GALT2	0.132485	0	0	0	0.0331213
A4GALT	0	0	0.205267	0	0.0513167
A4GNT	0	0	0	0	0
AAAS	1.23298	4.68564	5.45741	4.87581	4.06296
AACS	2.91952	2.94196	3.61481	3.59131	3.2669
AADAC	0	0	0	0	0
AADACL2	0	0	0	0	0
AADACL3	0.074507	0	0	0.0391265	0.0284084
AADACL4	0	0	0	0	0
AADAT	16.2766	30.1645	14.1962	24.3166	21.2385
AAED1	47.3069	17.8652	45.4054	2.50813	28.2714
AAGAB	16.7916	27.5985	29.6225	16.7742	22.6967
AAK1	1.22731	2.40688	3.31794	1.09515	2.01182
AAMDC	18.4331	38.3088	26.1484	13.7536	24.161
AAMP	60.6593	65.9183	76.9218	61.5243	66.2559
AANAT	0	0	0.283983	0	0.0709958
AAR2	39.2676	35.0227	13.2173	26.9559	28.6159
AARD	3.06085	0.692379	0.661679	0.0870014	1.12548
AARS	68.2625	60.5505	134.436	90.833	88.5205
AARS2	4.76846	10.264	13.1913	4.00263	8.05661
AARSD1	386.174	259.696	216.331	281.626	285.957
AASDH	11.7997	22.6702	6.7624	15.5261	14.1896
AASDHPPT	138.725	86.4766	64.995	72.227	90.6058
AASS	0	0	0.294304	1.59624	0.472636
AATF	19.2803	21.0506	20.8904	18.8675	20.0222
AATK	0	0	0.237503	0.156142	0.0984112
ABAT	0	0.285655	0.655175	0.68199	0.405705
ABCA1	0.282861	1.69303	3.33736	0.472753	1.4465
ABCA10	0	0	0	0.0848757	0.0212189
ABCA12	0	0	0	0	0
ABCA13	0	0	0	0	0
ABCA2	0	0.10834	0.0690242	0.0226893	0.0500134
ABCA3	0	0	0	0	0
ABCA4	0	0	0	0.128454	0.0321134
ABCA5	1.13993	0.111398	0.532317	0.189008	0.493163
ABCA6	1.23834	0.329419	0.224867	0.827869	0.655124
ABCA7	0	0	0	0.0781742	0.0195436
ABCA9	0	0	0	0	0
ABCB1	28.4507	51.0741	29.8623	32.0587	35.3614
ABCB10	1.31599	7.83064	3.39585	1.44701	3.49737
ABCB11	0	0	0	0	0
ABCB4	0.749478	2.60285	0.206736	0.492993	1.01301
ABCB5	0	0	0	0	0
ABCB6	3.47309	23.2808	67.7093	7.08308	25.3866
ABCB7	0.568689	1.40475	0.105224	0.276702	0.588842
ABCB8	10.9966	14.7011	11.8765	10.0818	11.914
ABCB9	0.0794308	0.120224	0.114893	0	0.0786368
ABCC1	0	0.115544	0.496892	0.0362968	0.162183
ABCC10	0.515675	0.348215	0.939127	0.140219	0.485809
ABCC11	0	0	0	0	0
ABCC12	0.173099	0.0548181	0.157163	0	0.0962699
ABCC2	0.251864	0	0	0.180406	0.108068
ABCC3	0	0.111026	0.245501	0	0.0891318
ABCC5	86.5647	111.859	88.8012	75.8496	90.7685
ABCC6	0	0	0	0	0
ABCC8	0	0	0	0	0
ABCC9	0	0	0	0	0
ABCD1	0	1.63484	2.27251	0.326815	1.05854
ABCD2	0	0	0	0	0
ABCD3	31.1219	35.3444	14.3099	24.5461	26.3306
ABCD4	7.48768	38.3449	26.1156	6.70413	19.6631
ABCE1	33.728	49.0847	30.0655	27.7914	35.1674
ABCF1	118.341	87.7126	96.2073	75.6735	94.4836
ABCF2	54.6385	27.7935	41.1338	31.7305	38.8241
ABCF3	17.409	43.0247	33.1622	26.4202	30.004
ABCG1	0.152986	0	0	0	0.0382465
ABCG2	3.09542	28.2792	37.0865	12.8598	20.3302
ABCG4	0	0	0.28162	0	0.0704051
ABCG5	0	0	0	0	0
ABCG8	0	0	0	0	0
ABHD1	0	1.41377	1.58645	2.66969	1.41748
ABHD10	1.56766	8.56391	9.96336	12.5156	8.15262
ABHD11	111.629	237.127	469.857	202.984	255.399
ABHD12	10.6932	18.5493	55.3246	7.09203	22.9148
ABHD12B	0	0	0	0	0
ABHD13	13.5243	8.80387	8.8683	14.202	11.3496
ABHD14A	0.156921	0.745427	0.427425	0.281001	0.402694
ABHD14B	1.11748	1.97168	1.44943	1.04819	1.39669
ABHD15	0	0	0.342718	0	0.0856795
ABHD16A	19.9928	38.3929	44.0287	9.64859	28.0158
ABHD16B	0	0	0	0	0
ABHD17A	7.48299	14.5741	11.0404	8.03992	10.2843
ABHD17B	3.66382	20.305	9.20336	5.24867	9.60521
ABHD17C	65.5336	59.6237	72.8687	102.224	75.0624
ABHD2	1.06294	1.51478	9.16773	1.11259	3.21451
ABHD3	13.0666	16.2456	1.90405	4.81452	9.0077
ABHD4	1.31352	10.6074	1.90815	0.313618	3.53567
ABHD5	31.6315	15.0593	6.38423	14.7968	16.968
ABHD6	13.6277	12.42	18.7225	12.0766	14.2117
ABHD8	0.144687	1.64954	0.262733	0.345456	0.600603
ABI1	67.9775	55.3326	36.0918	46.2726	51.4186
ABI2	0.175318	1.20127	3.71994	0.134805	1.30783
ABI3	0.795673	0.188985	0.903025	0.356205	0.560972
ABI3BP	0	0.40044	0.127562	0	0.132
ABL1	0.494097	0.891902	1.52527	0.412899	0.831041
ABL2	1.85381	1.51012	0.636814	0.653127	1.16347
ABLIM1	7.47985	6.5112	4.48288	2.35334	5.20682
ABLIM2	0	0	0.141671	0	0.0354178
ABLIM3	1.33793	0.55071	1.49115	1.72587	1.27642
ABO	0	0	0	0	0
ABR	25.3418	24.7038	31.5308	18.6956	25.068
ABRA	0	0.785552	0	0	0.196388
ABRACL	0.361906	2.063	3.94305	0.216023	1.646
ABT1	85.9031	141.684	38.9384	62.8767	82.3506
ABTB1	4.29787	13.6705	26.5526	5.41586	12.4842
ABTB2	0.84195	0.799904	7.03282	5.82973	3.6261
ACAA1	3.9871	11.0346	41.8664	10.6579	16.8865
ACAA2	60.6028	22.8677	51.2827	34.2578	42.2528
ACACA	9.64839	13.7696	23.6077	6.68647	13.428
ACACB	0.053467	0.210773	0	0.197979	0.115555
ACAD10	2.75966	2.04781	0.766218	1.1404	1.67852
ACAD11	0.565598	0	0.293444	0.771673	0.407679
ACAD8	13.0039	31.6585	6.93647	29.8841	20.3708
ACAD9	2.70045	8.12439	24.1097	10.567	11.3754
ACADL	0.590594	0	3.85774	0.845404	1.32343
ACADM	10.2507	49.7649	13.8571	13.6406	21.8783
ACADS	0.293676	4.46417	3.86627	0.788834	2.35324
ACADSB	0	1.38992	0.120087	0.394742	0.476186
ACADVL	13.3205	13.3924	45.9107	14.0494	21.6682
ACAN	0	0	0	0	0
ACAP1	4.06522	10.2535	18.8157	7.54992	10.1711
ACAP2	0	0.659193	0.157491	0	0.204171
ACAP3	0.284681	0	0.193854	0.0849635	0.140875
ACAT1	176.066	194.22	155.645	108.608	158.635
ACAT2	40.5146	52.3193	34.4048	58.4218	46.4151
ACBD3	68.9291	42.9842	28.523	21.4186	40.4637
ACBD4	0.321134	0	1.28966	0.095843	0.426659
ACBD5	3.4486	5.09415	6.39871	7.36588	5.57684
ACBD6	5.6561	8.38366	7.36984	19.3089	10.1796
ACBD7	0.995785	2.52282	0	0.693452	1.05301
ACCS	0.619947	0	0.140718	0	0.190166
ACCSL	14.1568	15.4733	10.9198	5.75814	11.577
ACD	4.69278	5.38238	11.1427	3.9486	6.29161
ACE	0	0	0	0	0
ACE2	0	0	0	0	0
ACE3	0	0	0	0	0
ACER1	0.169942	0	1.08008	0	0.312505
ACER2	0.400429	0	0	1.27444	0.418717
ACER3	73.9987	119.45	65.5255	74.0759	83.2625
ACHE	0	0	0	0	0
ACIN1	6.37872	15.3481	16.0669	7.64007	11.3585
ACKR1	0.817231	0	0.494662	0.487808	0.449925
ACKR2	0	0	0.568821	0	0.142205
ACKR3	0	0	0	0	0
ACKR4	1.21924	0	0	0.161726	0.345241
ACLY	12.5621	21.5688	125.045	19.3707	44.6367
ACMSD	0	0	0	0	0
ACN9	12.3344	14.4527	3.35966	10.4301	10.1442
ACO1	4.65329	7.11968	12.3315	7.28521	7.84743
ACO2	27.3103	28.4847	70.3756	26.8003	38.2427
ACOT11	0.105533	0	1.14981	0	0.313835
ACOT12	0.616148	0.878067	0	0	0.373554
ACOT13	1.88093	2.82941	4.98097	0.280683	2.493
ACOT2	0.967568	8.25008	4.50624	1.38681	3.77768
ACOT4	2.29914	2.61943	0.6653	0.33905	1.48073
ACOT6	0.323388	0.307238	0.163651	0.965156	0.439858
ACOT7	27.6287	60.4522	72.2147	40.7294	50.2562
ACOT8	12.1236	30.3608	44.3392	9.26349	24.0218
ACOT9	207.539	201.299	42.7497	162.55	153.535
ACOX1	36.9555	18.0638	55.8004	9.19118	30.0027
ACOX2	0.336239	0.21545	0.20751	0.34044	0.27491
ACOX3	22.7109	2.73991	51.5115	35.4536	28.104
ACOXL	0	0	0	0	0
ACP1	212.546	154.086	92.1791	150.707	152.379
ACP2	0.130199	0.884322	1.29901	0.391844	0.676344
ACP5	1.92011	1.65839	3.48651	0.520965	1.89649
ACP6	8.07845	4.05473	2.21425	6.27777	5.1563
ACPP	0	0	0.531867	0	0.132967
ACPT	0	0	0	0	0
ACR	0	0	0	0	0
ACRBP	0	0	0	0	0
ACRC	25.501	28.714	12.2198	27.272	23.4267
ACRV1	0	1.14269	0	0	0.285673
ACSBG1	0	0	0	0	0
ACSBG2	0	0	0	0	0
ACSF2	0.68746	6.27004	11.6096	1.64139	5.05211
ACSF3	0	1.92728	2.39438	2.90511	1.80669
ACSL1	123.974	116.044	57.5595	49.9126	86.8726
ACSL3	34.9237	35.8864	95.5915	25.1101	47.8779
ACSL4	26.9063	34.3118	13.3479	14.5041	22.2675
ACSL5	0.630982	1.55863	0	0.0753271	0.566234
ACSL6	24.0881	49.0596	38.7423	26.4761	34.5915
ACSM1	0.13073	0.124202	0	0	0.0637332
ACSM2B	0.408867	0	0	0	0.102217
ACSM3	0.251475	0.716749	0.570807	0.375265	0.478574
ACSM4	21.1367	16.2507	8.84907	16.5716	15.702
ACSM5	0	0	0	0	0
ACSS1	66.6188	40.0308	48.1817	26.7139	45.3863
ACSS2	0.0952843	0.701906	0.346105	0	0.285824
ACSS3	0	0	0.0620774	0	0.0155194
ACTA1	5.66891	7.24651	0.830186	4.47534	4.55524
ACTA2	2.87162	0.389745	0.931161	0.122434	1.07874
ACTB	1706.45	1731.22	11757.5	3474.59	4667.43
ACTBL2	0	0	0	0	0
ACTC1	0	0	2.16415	0	0.541037
ACTG1	973.816	1529.31	5490.46	3301.8	2823.85
ACTG2	0	0.641747	0.408862	0.134399	0.296252
ACTL10	0.129689	0.492849	0.117749	0.0774116	0.204425
ACTL6A	35.9329	48.3382	41.8642	34.7355	40.2177
ACTL6B	0	0	0	0	0
ACTL7A	0	0	0	0	0
ACTL7B	0	0	0	0	0
ACTL8	0.261169	0	0	0	0.0652923
ACTL9	0	0	0	0	0
ACTN1	320.34	439.269	405.953	391.464	389.257
ACTN2	0	0	0	0	0
ACTN3	0.0967907	0.551841	0.353082	0.231673	0.308347
ACTN4	0.184147	0.874754	1.75589	0.219836	0.758657
ACTR10	41.4567	33.3009	16.3161	27.0821	29.5389
ACTR1A	14.2426	22.011	42.4149	24.3142	25.7457
ACTR1B	13.2792	27.8552	20.5321	16.7161	19.5956
ACTR2	18.0895	26.2112	20.0025	10.4357	18.6848
ACTR3	180.251	250.525	171.813	178.181	195.192
ACTR3B	0	0.774355	0	0	0.193589
ACTR5	5.91962	11.6889	15.3087	8.45696	10.3435
ACTR6	22.3413	21.7351	5.03056	8.96154	14.5171
ACTR8	45.6842	53.566	32.9084	56.4913	47.1625
ACTRT2	0	0	0	0	0
ACTRT3	3.45367	3.28112	2.39203	2.54656	2.91834
ACVR1	13.2074	30.8085	26.2336	7.17851	19.357
ACVR1B	5.49088	4.8689	7.97659	2.40352	5.18497
ACVR1C	0	0	0	0	0
ACVR2A	14.9983	15.6206	6.60934	6.96726	11.0489
ACVR2B	19.5773	12.3041	20.92	3.95544	14.1892
ACVRL1	0	0.319184	0	0	0.079796
ACY1	0.429676	2.24511	0.975295	0.128237	0.94458
ACYP1	16.4799	10.8729	5.4032	2.17028	8.73157
ACYP2	0	0	0	0	0
ADA	4.13858	9.92337	9.12551	7.05809	7.56139
ADAD1	0	0.554663	0.424056	0.348483	0.331801
ADAD2	0	0	0	0	0
ADAL	20.6612	32.4956	21.4618	9.33847	20.9893
ADAM10	1.04733	4.75404	11.1996	2.63955	4.91014
ADAM11	0	0	0.522705	0	0.130676
ADAM12	0	0	0	0	0
ADAM15	0	0	0	0	0
ADAM17	24.2099	27.7323	23.1846	26.8194	25.4865
ADAM19	0.0882952	0.125829	0.160333	0.0790555	0.113378
ADAM1A	0	0	0	0	0
ADAM1B	0	0	0	0	0
ADAM2	0	0	0	0	0
ADAM20	1.34153	1.81118	3.20532	0.800764	1.7897
ADAM21	0	0	0	0	0
ADAM22	0	0	0	0	0
ADAM23	0	0	0	0	0
ADAM29	0	0	0	0	0
ADAM32	0.245556	0	0.111475	0	0.0892578
ADAM33	0	0	0	0	0
ADAM3A	0	0	0	0	0
ADAM7	0	0	0.144028	0	0.036007
ADAM8	1.37286	3.73658	6.56587	1.38778	3.26578
ADAM9	0.752092	1.75385	0.186232	0.448926	0.785276
ADAMTS1	0	3.26819	8.19125	0.0387422	2.87454
ADAMTS10	0	0	0	0	0
ADAMTS12	0	0	0.208117	0	0.0520292
ADAMTS13	0	0	0	0	0
ADAMTS14	0	0	0	0	0
ADAMTS15	0	0	0	0	0
ADAMTS16	0	0	0	0	0
ADAMTS17	0	0.593646	0	0.159847	0.188373
ADAMTS18	0.758415	0.411737	0	0.0970072	0.31679
ADAMTS19	0	0	0	0	0
ADAMTS2	0	0	0	0	0
ADAMTS20	0	0	0.174668	0	0.0436669
ADAMTS3	0	0	0.277011	0	0.0692527
ADAMTS4	1.95059	2.23926	0.442753	2.5712	1.80095
ADAMTS5	0	0	0	0	0
ADAMTS6	0.408294	1.41666	0.176422	0.745927	0.686825
ADAMTS7	0.281852	0.321331	0.358264	0.0672953	0.257186
ADAMTS8	0	0	0	0	0
ADAMTS9	0.579805	0	0	0.0172438	0.149262
ADAMTSL1	0	0	0	0	0
ADAMTSL2	0	0	0	0	0
ADAMTSL3	0.124101	0	0	0	0.0310252
ADAMTSL4	0.0665295	0.379242	0.724854	0	0.292656
ADAMTSL5	0	0	0.253748	0.111214	0.0912404
ADAP1	0.51068	0.496998	1.5043	0.183238	0.673803
ADAP2	0	0.642663	0.153542	0	0.199051
ADAR	2.70253	1.77073	0.861451	0.519147	1.46346
ADARB1	2.23447	0.285753	0.390118	0.179532	0.772467
ADARB2	0.865267	1.4386	0.353524	1.23955	0.974236
ADAT1	6.05896	5.32255	1.88062	3.25811	4.13006
ADAT2	12.5032	22.9348	12.5037	22.9484	17.7225
ADAT3	1.16012	2.20438	5.79326	4.38572	3.38587
ADCK1	0.124942	0.237405	1.70159	0.596626	0.66514
ADCK2	22.0071	28.8094	46.2352	21.1553	29.5518
ADCK3	7.77567	8.43224	6.17737	2.35773	6.18575
ADCK4	0	0	0.174648	0.152323	0.0817426
ADCK5	6.2733	28.2387	21.233	14.8521	17.6493
ADCY1	0	0	0.19582	0	0.048955
ADCY10	0	0.140902	0	0	0.0352255
ADCY2	2.55745	1.59668	4.37862	2.70417	2.80923
ADCY3	0	0.10935	0	0	0.0273375
ADCY4	0	0	0	0	0
ADCY5	0	0	0.0573939	0.0754649	0.0332147
ADCY6	0.0711703	2.16371	0	0.297372	0.633064
ADCY7	1.12819	1.41504	1.11721	0	0.915109
ADCY8	0	0	0	0.0441991	0.0110498
ADCY9	1.05954	1.16142	2.88567	0.85138	1.4895
ADCYAP1	1.16086	5.9253	0	0.503944	1.89753
ADCYAP1R1	0	0	0	0	0
ADD1	9.77404	9.58668	10.3011	5.25074	8.72814
ADD2	2.54444	4.24872	6.57061	0.83159	3.54884
ADD3	28.8241	33.805	66.1173	13.7701	35.6291
ADGB	0	0	0	0	0
ADH1C	0	0	0	0	0
ADH4	0.515852	0	0	0	0.128963
ADH5	947.665	819.402	530.489	791.007	772.141
ADH6	0	0	0	0	0
ADH7	0	0	0	0	0
ADHFE1	0	0	0	0.266196	0.066549
ADI1	10.7305	9.24626	43.0486	6.70295	17.4321
ADIG	0	0	0	0	0
ADIPOQ	0	0	0	0	0
ADIPOR1	53.3743	66.3649	36.0143	21.5007	44.3135
ADIPOR2	126.662	212.38	204.176	145.225	172.111
ADIRF	0	0	0	0	0
ADK	11.2618	27.7558	20.0969	33.5683	23.1707
ADM	42.7617	55.5012	74.2385	12.5999	46.2753
ADM2	0	0	0	0	0
ADM5	0.302844	4.74738	2.74963	1.98845	2.44708
ADNP	48.4529	44.5592	37.2037	40.7775	42.7483
ADNP2	7.30594	11.6105	7.05544	4.63845	7.65259
ADO	30.5402	32.1216	23.0378	19.0102	26.1774
ADORA1	0	0	0	0	0
ADORA2A	0	0	0.212207	0	0.0530518
ADORA2B	2.75121	0.871272	3.46933	0.638635	1.93261
ADORA3	0	0	0	0	0
ADPGK	23.5612	57.2634	51.008	20.9198	38.1881
ADPRH	0	0	0	0	0
ADPRHL1	0	0	0	0	0
ADPRHL2	42.3036	25.24	42.2499	25.2512	33.7612
ADPRM	9.55399	13.17	5.27254	10.1753	9.54297
ADRA1A	0	0	0	0	0
ADRA1B	0	0	0	0	0
ADRA1D	0	0	0	0	0
ADRA2A	0	0	0	0	0
ADRA2B	0	0	0	0	0
ADRA2C	0.729061	6.92653	3.64067	4.46058	3.93921
ADRB1	0	0	0	0	0
ADRB2	9.41943	0.275355	9.73639	1.903	5.33354
ADRB3	0	0	0.384051	0	0.0960126
ADRBK1	10.8081	7.78587	16.6067	2.55219	9.4382
ADRBK2	0	0	0	0	0
ADRM1	135.795	123.794	201.51	153.68	153.695
ADSL	159.946	256.294	275.325	279.968	242.883
ADSS	93.3554	164.129	128.565	104.152	122.55
ADSSL1	0.33535	0	0	0	0.0838376
ADTRP	0.655593	0	0	0	0.163898
AEBP1	0	0	0.539438	0	0.13486
AEBP2	3.38887	7.27127	5.36587	6.46335	5.62234
AEN	37.3365	33.2879	79.1701	25.9297	43.9311
AES	0	0	0.209027	0.13742	0.0866117
AFAP1	0.339989	0.242258	0.926066	0.0761028	0.396104
AFAP1L1	0	0	0	0	0
AFAP1L2	78.9878	45.8473	41.6629	72.5282	59.7565
AFF1	52.9075	61.9993	61.1213	44.9512	55.2448
AFF2	0.129159	0.0245251	0	0.277808	0.107873
AFF3	0.0127152	0.0403825	0.207111	0.272305	0.133129
AFF4	2.52453	7.52762	1.83065	2.57207	3.61372
AFG3L2	41.1493	37.1581	17.1825	25.3732	30.2158
AFM	0	0	0	0	0
AFMID	0	0	0	0	0
AFP	0	0	0	0	0
AFTPH	17.5033	30.9784	27.8292	7.64725	20.9895
AGA	49.668	43.397	10.2669	3.83818	26.7925
AGAP1	0.52293	0	0.474787	0.443263	0.360245
AGAP2	0	0.296967	0.0810856	0	0.0945131
AGAP3	0.722237	1.71542	1.52871	1.64675	1.40328
AGBL2	0	0	0.215671	0	0.0539178
AGBL3	0.168904	1.92145	0	0.190469	0.570206
AGBL4	0.0999626	0	0.272279	0.059668	0.107977
AGBL5	1.01034	2.773	2.54519	1.48269	1.9528
AGER	0.388611	1.47682	2.64625	0.927852	1.35988
AGFG1	107.456	190.438	112.945	100.393	127.808
AGFG2	3.86778	5.93593	6.30304	1.18394	4.32267
AGGF1	22.9621	17.2995	7.70187	11.1745	14.7845
AGK	6.0038	2.64827	3.40692	3.07173	3.78268
AGL	4.87451	5.85127	2.53845	2.02772	3.82299
AGMAT	0	0.288669	0.137935	0.0906821	0.129321
AGMO	0	0	0	0	0
AGO1	5.01327	1.97191	11.8867	2.55406	5.35648
AGO2	3.23514	3.58584	2.44775	2.18854	2.86432
AGO3	0	0	0.485761	0	0.12144
AGO4	3.69673	2.35253	6.21529	3.35975	3.90607
AGPAT1	0.378614	0.124609	0.236211	0	0.184859
AGPAT2	1.65567	1.76961	9.01944	3.08835	3.88327
AGPAT3	10.6345	8.81752	7.02213	0.92331	6.84936
AGPAT4	9.86547	28.8442	107.939	19.5993	41.562
AGPAT5	379.711	374.232	252.42	215.918	305.57
AGPAT6	7.68046	16.164	14.8294	6.2674	11.2353
AGPAT9	37.9131	22.2726	19.8592	17.8098	24.4637
AGPS	70.4298	62.5345	22.245	37.0427	48.063
AGR2	0	0	0.602017	0.395783	0.24945
AGR3	0	0	0	0	0
AGRN	0.0365001	0.139669	0.842773	0.34629	0.341308
AGRP	0	0	0	0	0
AGT	0	0	0	0	0
AGTPBP1	0.800665	0.38034	0.0605794	0.557572	0.449789
AGTR1	0	0	0	0	0
AGTR2	0	0	0	0	0
AGTRAP	2.26843	4.78922	10.9845	1.80538	4.96188
AGXT	0	0	0	0	0
AGXT2	0	0	0	0	0
AHCTF1	30.9448	45.3233	23.6527	23.3413	30.8155
AHCY	125.716	275.521	198.451	108.529	177.054
AHCYL1	25.3414	39.7017	31.981	20.7724	29.4491
AHCYL2	6.03189	19.3855	18.5167	12.321	14.0638
AHDC1	0	0	0	0	0
AHI1	3.64228	4.16359	3.6981	1.80657	3.32764
AHNAK	3.7771	5.65777	13.4638	3.56629	6.61623
AHNAK2	0	0	0	0	0
AHR	1.46877	1.221	0	0	0.672442
AHSA1	294.127	344.668	255.938	283.282	294.504
AHSA2	32.1571	92.9804	40.1412	58.6418	55.9801
AHSG	17.435	5.40141	2.92508	3.16735	7.23221
AHSP	0	0	0	0	0
AICDA	0	0	0	0	0
AIDA	2.57028	0.75812	1.64158	2.00104	1.74275
AIF1	3.73644	5.52198	1.88469	0	2.78578
AIF1L	5.25452	4.56176	27.3908	1.35191	9.63974
AIFM1	5.78546	1.65361	11.5072	7.14955	6.52394
AIFM2	1.43119	0	8.6712	0	2.5256
AIFM3	0	0	0	0	0
AIG1	1.6963	0	0	0	0.424074
AIM1	0.958901	0.84094	0.167427	1.05669	0.755989
AIM1L	0	0	0.0418332	0	0.0104583
AIM2	0	0	0	0	0
AIMP1	406.27	201.883	165.829	269.684	260.917
AIMP2	250.253	283.169	371.243	302.67	301.834
AIP	0	0.229022	0.87547	1.29501	0.599875
AIPL1	0	0	0	0	0
AIRE	0	0.111498	0	0	0.0278744
AJAP1	0	0	0	0	0
AJUBA	19.8237	28.3912	11.6857	14.6586	18.6398
AK1	0	0	0.687156	0	0.171789
AK2	177.279	178.171	343.522	92.3965	197.842
AK3	103.083	146.633	52.167	37.5702	84.8633
AK4	161.583	175.314	120.506	132.916	147.58
AK5	1.6619	8.07135	3.46359	6.46611	4.91574
AK6	158.645	142.651	69.7195	87.8517	114.717
AK7	8.75061	7.9897	7.73863	2.10287	6.64545
AK8	0.177128	1.8511	0.804103	0.422913	0.813812
AK9	0	0.163847	0	0	0.0409618
AKAP1	9.01549	12.4533	27.7426	8.07141	14.3207
AKAP10	22.6908	8.78622	21.5731	15.1406	17.0477
AKAP11	4.25318	6.90505	1.99256	0.736707	3.47187
AKAP12	51.1755	87.7308	125.617	21.6804	71.5509
AKAP13	5.43707	10.2731	13.1455	5.63388	8.62239
AKAP14	7.80362	2.69597	5.23338	4.23455	4.99188
AKAP2	0.989604	2.04468	6.6397	1.29547	2.74236
AKAP3	0	0	0	0	0
AKAP4	0	0	0	0	0
AKAP5	1.76816	1.04991	1.40471	0.197892	1.10517
AKAP6	0	0	0.0314943	0	0.00787357
AKAP7	7.1128	10.8138	8.37451	7.25368	8.3887
AKAP8	104.784	94.0422	58.0598	92.3106	87.2991
AKAP8L	5.88182	21.0752	15.3727	4.3271	11.6642
AKAP9	10.9564	17.7295	5.49032	5.0369	9.80329
AKIP1	120.468	168.493	136.33	207.177	158.117
AKIRIN1	196.788	218.52	149.049	180.665	186.255
AKIRIN2	308.724	121.85	193.837	134.602	189.753
AKNA	0	0	0	0.139153	0.0347882
AKNAD1	0	0	0	0	0
AKR1A1	10.7604	17.1125	26.5483	14.1025	17.131
AKR1B1	43.2509	118.914	98.5608	48.8566	77.3956
AKR1B10	0	0	0	0	0
AKR1C3	0	0	0.45561	0	0.113902
AKR1C4	3.93815	7.61602	0	2.12365	3.41946
AKR1D1	0	0	0	0	0
AKR1E2	3.45875	2.31948	3.50977	0.485774	2.44344
AKR7A2	19.9658	46.4939	48.6522	22.0638	34.2939
AKR7A3	1.77716	2.13367	3.19826	0.129354	1.80961
AKT1	0.188606	1.07512	1.54118	0	0.701227
AKT1S1	2.16533	2.69015	6.35164	3.97632	3.79586
AKT2	3.50723	5.18687	12.8909	4.69679	6.57045
AKT3	9.26653	2.26291	11.7459	4.91672	7.04801
AKTIP	12.9672	11.1245	1.98235	5.42744	7.87538
ALAD	93.2345	167.581	157.447	161.076	144.835
ALAS1	32.2044	14.3093	11.5611	22.8762	20.2377
ALAS2	0.995615	1.75666	3.09927	0.764082	1.65391
ALB	0	0	0	0	0
ALCAM	0.0521545	2.05874	0	0.0648518	0.543936
ALDH16A1	2.5611	4.67175	19.7187	5.13653	8.02201
ALDH18A1	12.8408	18.3179	18.6405	9.21109	14.7526
ALDH1A1	7.39655	7.66601	5.61668	8.42868	7.27698
ALDH1A2	0	0	0	0.0481733	0.0120433
ALDH1A3	0	0	0	0	0
ALDH1B1	0	0	0	0	0
ALDH1L1	0	0	0	0	0
ALDH1L2	0.0484317	0.0920261	0.0879457	0.0578181	0.0715554
ALDH2	88.2407	73.5476	188.25	103.969	113.502
ALDH3A1	0	0	0	0	0
ALDH3A2	5.64225	13.1344	8.77741	6.38866	8.48569
ALDH3B1	0	0	0	0	0
ALDH4A1	2.44848	6.28936	6.66918	3.0854	4.6231
ALDH5A1	34.8533	23.6124	23.1825	18.544	25.0481
ALDH6A1	0.753207	5.02261	2.57571	0	2.08788
ALDH7A1	120.899	86.3731	54.14	99.3524	90.1911
ALDH8A1	0	0.480454	0	0	0.120114
ALDH9A1	7.36491	12.8083	5.5535	2.38435	7.02776
ALDOA	89.7834	142.92	542.336	123.479	224.63
ALDOB	1.90568	0.164592	0	1.0341	0.776091
ALDOC	12.9745	36.622	21.3159	9.40237	20.0787
ALG1	11.9487	16.8523	10.843	14.1064	13.4376
ALG10	0.923614	2.15384	0.0762348	0.801903	0.988897
ALG11	45.2093	69.5059	41.6181	43.544	49.9693
ALG12	0.280565	1.00889	2.5309	0.753615	1.14349
ALG13	0.947137	2.44242	1.16706	1.21146	1.44202
ALG14	43.9431	53.4018	51.034	35.3588	45.9344
ALG2	36.8662	30.469	25.1721	22.0056	28.6282
ALG3	12.07	21.6996	37.5971	21.5031	23.2175
ALG5	199.361	299.343	158.74	183.152	210.149
ALG6	33.3067	81.7859	25.588	30.1577	42.7096
ALG8	44.5737	68.6828	36.1701	54.0439	50.8676
ALG9	21.212	21.9823	14.6026	16.6565	18.6134
ALK	0	0	0.042636	0	0.010659
ALKBH1	30.4502	57.1295	32.1873	32.7695	38.1341
ALKBH2	42.3633	58.7166	18.8781	42.661	40.6548
ALKBH3	25.1566	29.8252	23.4579	29.3558	26.9489
ALKBH4	28.9013	29.1876	29.3398	12.497	24.9814
ALKBH5	106.45	92.7312	112.232	68.1912	94.9012
ALKBH6	1.87667	0.594318	0.567966	0	0.759739
ALKBH7	17.6722	23.7854	24.7364	27.0308	23.3062
ALKBH8	2.32981	5.02795	0.741031	2.00209	2.52522
ALLC	0.52666	0	0.159391	0	0.171513
ALMS1	4.59929	6.93318	4.85183	8.88051	6.3162
ALOX12	0	0.111545	0	0.0700812	0.0454065
ALOX12B	0	0.347013	0	0	0.0867531
ALOX12E	0	0	0	0	0
ALOX15	0	0	0	0	0
ALOX15B	0	0	0	0	0
ALOX5	0	0	0	0.565857	0.141464
ALOX5AP	0	0	0	0	0
ALOXE3	0	0	0	0	0
ALPI	0	0	0	0	0
ALPK1	0	0	0	0.119321	0.0298302
ALPK2	0	0	0	0	0
ALPK3	0.513171	0.682561	1.58415	0.551364	0.832811
ALPL	0.318904	0	1.84977	0.140486	0.57729
ALS2	9.35595	7.16833	11.0391	4.73533	8.07467
ALS2CL	0.083257	0	0	0	0.0208142
ALS2CR11	0	0	0	0.118501	0.0296251
ALS2CR12	0	0	0	0	0
ALX1	4.00984	0	1.98582	0.761563	1.68931
ALX3	0	0	0	0	0
ALX4	0	1.42186	4.41615	0.223331	1.51533
ALYREF	1038.72	911.026	661.392	1036.82	911.987
AMACR	3.03842	5.91083	2.10186	3.02274	3.51846
AMBN	0	0	0	0	0
AMBP	0	0	0	0	0
AMBRA1	8.34664	7.02945	5.10233	6.80189	6.82008
AMD1	52.7707	70.1112	62.0116	80.142	66.2589
AMDHD1	8.28101	6.84762	3.89859	2.92919	5.4891
AMDHD2	0.979095	2.04644	8.88956	1.75328	3.41709
AMELX	0	0	0	0	0
AMER1	0.36668	0.758198	0.339912	0.181545	0.411584
AMER2	5.20395	2.51868	18.3645	3.69234	7.44487
AMER3	0	0	0	0	0
AMFR	30.0829	45.3648	30.1128	16.3649	30.4814
AMH	0.456516	0.289145	0.55265	0.272496	0.392702
AMHR2	15.4072	13.2618	11.1072	12.4319	13.052
AMICA1	1.5918	0.756156	0.28947	1.14018	0.944403
AMIGO1	0.665179	0.607117	0.0490159	0.793258	0.528643
AMIGO2	181.893	219.219	127.776	175.059	175.987
AMIGO3	1.53847	3.65409	1.86244	2.75495	2.45248
AMMECR1	2.69572	4.41915	2.1596	2.4294	2.92597
AMMECR1L	53.431	57.9442	31.7343	32.2947	43.8511
AMN	0	0.68453	0.817723	0.215038	0.429323
AMN1	6.6419	1.07395	0.241198	1.95161	2.47716
AMOT	10.0982	10.9236	10.3108	10.7714	10.526
AMOTL1	4.88473	3.84104	6.35512	4.16914	4.81251
AMOTL2	7.57249	15.6703	5.15553	2.13844	7.6342
AMPD1	0.734191	3.90615	1.46652	3.85652	2.49084
AMPD2	0.590264	1.04146	2.75617	1.66099	1.51222
AMPD3	0.193855	0.319664	0.216817	0.187021	0.229339
AMPH	0.161458	0	1.68582	1.1565	0.750944
AMT	77.2054	145.329	90.4062	82.4347	98.8438
AMTN	0	0	0	0	0
AMY2B	0.875913	0.138695	0	0.174278	0.297222
AMZ1	0	0	0	0	0
AMZ2	181.686	126.415	154.048	108.691	142.71
ANAPC1	13.4352	13.8279	10.8158	13.4192	12.8745
ANAPC10	24.6688	17.3694	22.9901	28.2771	23.3264
ANAPC11	40.6973	113.843	91.3826	61.2373	76.79
ANAPC13	47.7434	90.8295	58.0484	71.8649	67.1216
ANAPC15	6.49794	10.5455	31.3751	11.0328	14.8629
ANAPC16	139.807	97.8438	86.3215	95.3963	104.842
ANAPC2	5.49036	8.53093	15.1416	8.45221	9.40377
ANAPC4	12.5171	28.5216	9.14724	15.1253	16.3278
ANAPC5	19.7858	52.9811	27.1798	37.9665	34.4783
ANAPC7	59.5817	95.9021	48.9041	28.1023	58.1226
ANG	0.39841	0	0	0	0.0996024
ANG2	0	0	1.30242	1.71249	0.753728
ANGEL1	0.212589	1.22367	0.645106	0.119729	0.550272
ANGEL2	12.1905	13.2466	7.12517	5.92366	9.62149
ANGPT1	0	0.893933	0.366127	0	0.315015
ANGPT2	0.103518	0	0.187975	0	0.0728733
ANGPT4	0	0	0	0	0
ANGPTL1	0.108175	0	0.491076	0.0645703	0.165956
ANGPTL2	0	0	0	0	0
ANGPTL3	0	0	0	0	0
ANGPTL4	0	0	0	0	0
ANGPTL5	0	0	0	0	0
ANGPTL6	0	3.42823	0	0	0.857059
ANGPTL7	0	0.22309	0	0	0.0557725
ANHX	0	0	0	0	0
ANK1	0	0	0	0	0
ANK2	0.111347	0.23273	0.0606575	0.19939	0.151031
ANK3	0.487517	1.24491	0.296226	0.194257	0.555727
ANKAR	1.09493	1.33747	1.60954	0.778058	1.205
ANKDD1B	0	2.11406	0.260686	0.814068	0.797203
ANKEF1	0	0	0	0	0
ANKFN1	1.34121	0	0.374688	0.92374	0.659911
ANKFY1	3.2028	4.87549	5.25412	3.15006	4.12062
ANKH	0	1.20143	2.49893	0.666028	1.0916
ANKHD1	2.81413	5.6693	8.77335	1.57857	4.70884
ANKIB1	10.8373	21.5575	21.6559	13.5441	16.8987
ANKK1	0	0	0	0	0
ANKLE1	3.62398	2.61413	1.94983	3.44504	2.90825
ANKLE2	26.4157	28.3972	24.6364	15.8749	23.8311
ANKMY1	0	0	0	0	0
ANKMY2	32.9228	38.2639	20.8952	30.3522	30.6085
ANKRA2	7.2405	6.7356	4.65652	6.75293	6.34639
ANKRD1	2.05163	0.299873	10.46	0	3.20289
ANKRD10	46.3844	45.3068	35.7376	48.9931	44.1055
ANKRD11	17.8468	24.2908	14.6279	11.671	17.1091
ANKRD12	11.7338	8.897	10.212	7.03345	9.46905
ANKRD13A	83.0098	67.9491	109.148	78.3425	84.6124
ANKRD13B	0	0	0	0	0
ANKRD13C	0.709875	0.562021	0.644521	0.423727	0.585036
ANKRD13D	0.623864	1.18542	1.69929	0.223432	0.933
ANKRD16	18.8562	17.0817	27.8574	11.822	18.9043
ANKRD17	12.5753	21.4214	17.5233	11.3383	15.7146
ANKRD2	1.70094	0.897773	2.74549	0.338431	1.42066
ANKRD22	0	0	0	0	0
ANKRD23	0.686339	0.0931519	0.53413	0.526728	0.460087
ANKRD24	0	0	0	0	0
ANKRD26	4.05432	4.30866	4.78748	4.24969	4.35004
ANKRD27	1.31934	2.98442	4.22109	2.28756	2.7031
ANKRD28	6.51236	7.05492	4.94642	7.2904	6.45102
ANKRD29	0	0	0	0	0
ANKRD31	0.669699	0.678672	0.32429	0.266497	0.48479
ANKRD32	2.63044	6.21199	8.12011	2.55705	4.87989
ANKRD33	0	0	0	0	0
ANKRD33B	0.321312	0.457909	0.948149	0.958983	0.671588
ANKRD34A	0	0	0.138464	0	0.0346161
ANKRD34B	0.120452	0	0	0.0718979	0.0480874
ANKRD34C	0	0	0	0	0
ANKRD35	12.2396	8.23677	0	0.405882	5.22057
ANKRD37	0	9.87072	0	2.40059	3.06783
ANKRD39	5.45601	13.096	7.51046	7.77408	8.45913
ANKRD40	37.6144	43.157	12.8757	23.448	29.2738
ANKRD42	1.03159	0.816927	1.05794	0.634758	0.885304
ANKRD44	0.234916	1.16625	0.819351	0.472208	0.673182
ANKRD45	0.802991	2.54297	0	0.639077	0.996259
ANKRD46	1.41327	1.34269	2.95684	0.120512	1.45833
ANKRD49	34.1524	24.5859	18.2599	17.6182	23.6541
ANKRD50	0.757876	0.779799	1.87632	0.265352	0.919837
ANKRD52	0.77696	1.0553	0.858784	0.302459	0.748376
ANKRD53	0	0.772361	0	0.24366	0.254005
ANKRD54	26.5695	42.4642	49.374	38.8333	39.3103
ANKRD55	0	0	0	0	0
ANKRD6	0	0	0.326617	0	0.0816543
ANKRD60	0	0	0	0	0
ANKRD61	0	0.34587	0	0.434606	0.195119
ANKRD63	0	0	0	0	0
ANKRD65	0	0.318603	0	0	0.0796508
ANKRD66	0.845038	1.92681	0	0.605287	0.844284
ANKRD9	0.661475	0.628441	1.40135	0	0.672815
ANKS1A	21.2183	17.68	27.7146	22.9584	22.3929
ANKS1B	0.202265	0.240264	0	0	0.110632
ANKS3	0	0.31841	1.28365	0.133367	0.433856
ANKS4B	0	0	0	0	0
ANKS6	2.42964	0.461608	4.1472	0.638114	1.91914
ANKUB1	0	0	0	0	0
ANKZF1	21.4188	13.7778	20.5229	18.7407	18.6151
ANLN	0.495217	3.21491	2.00513	2.26624	1.99538
ANO1	0	0	0	0	0
ANO10	1.30484	7.06618	6.16052	2.10294	4.15862
ANO2	0	0	0	0	0
ANO3	1.29146	0.0395794	0.340741	0.0560033	0.431945
ANO4	0	1.03775	0	0	0.259437
ANO5	0.100398	0.0953843	0	0.059928	0.0639276
ANO6	8.45942	23.1998	20.7224	20.1085	18.1225
ANO8	0	0.751433	0.718115	0.15737	0.406729
ANO9	0.311195	13.1566	41.7194	12.4455	16.9082
ANP32A	1.65402	0.654757	8.63501	3.78478	3.68214
ANP32B	22.3324	33.3412	24.1386	15.8694	23.9204
ANP32E	5.86626	4.64442	1.42032	2.91799	3.71225
ANPEP	0.244111	0	2.43801	1.3114	0.998379
ANTXR1	0	0	0.989324	0	0.247331
ANTXR2	0.235784	0	0.356795	0.281481	0.218515
ANTXRL	0	0	0	0	0
ANXA1	6.10933	0.187233	9.84124	0	4.03445
ANXA10	0	0	0	0	0
ANXA11	23.8235	28.3493	73.0838	52.6438	44.4751
ANXA13	0	0	0	0	0
ANXA2	283.269	272.663	301.976	178.696	259.151
ANXA3	0	0	0	0	0
ANXA4	0	0	0.868654	0	0.217164
ANXA5	54.1948	150.317	130.359	76.1966	102.767
ANXA6	5.65563	25.8862	88.4575	21.7977	35.4493
ANXA7	18.5801	23.7772	10.0576	10.6404	15.7638
ANXA8L1	42.6493	9.77502	66.8962	127.884	61.8011
ANXA9	1.53609	4.24833	0.697331	0	1.62044
AOAH	0.158301	0	0	1.14496	0.325816
AOC1	0	0	0	0	0
AOC2	5.50087	5.91641	5.65408	5.20402	5.56884
AOC3	0.279996	0	0	0.45961	0.184901
AOX1	0.240484	0	0.054586	0.0358864	0.0827391
AOX3L1	0.0695064	0	0.0631074	0	0.0331534
AOX4	0	0	0	0	0
AP1AR	5.55477	19.1712	10.6016	13.7366	12.266
AP1B1	4.89994	8.04691	9.08832	5.38997	6.85628
AP1G1	74.5237	87.1858	48.9522	46.2389	64.2251
AP1G2	1.69083	9.6167	12.0975	2.21176	6.4042
AP1M1	2.21296	0.934419	0.781364	0.293538	1.05557
AP1M2	11.2822	16.6219	19.0025	14.0544	15.2403
AP1S1	2.09626	8.36461	37.1137	9.13422	14.1772
AP1S2	75.0036	50.9876	41.398	41.3284	52.1794
AP1S3	0.890846	0.740564	3.53864	0.0664686	1.30913
AP2A1	0	0.525433	0	0	0.131358
AP2A2	12.6213	12.4192	57.1329	5.11215	21.8214
AP2B1	154.924	76.8354	121.005	118.965	117.932
AP2M1	46.3282	68.2443	76.5313	58.0141	62.2795
AP2S1	18.77	32.5789	99.6299	28.8715	44.9626
AP3B1	79.1415	62.3627	42.6071	93.4987	69.4025
AP3B2	0.819359	1.62765	0.676296	0.222308	0.836403
AP3D1	23.8639	28.4105	19.948	17.2071	22.3574
AP3M1	55.143	74.3754	45.6931	47.5856	55.6993
AP3M2	0.327118	0.466173	0.891006	0.0976289	0.445482
AP3S1	57.7622	45.3502	32.7202	48.4687	46.0754
AP3S2	19.2449	28.7899	38.8484	17.078	25.9903
AP4B1	8.28826	10.11	2.22958	2.01556	5.66085
AP4E1	3.64525	5.37903	2.67589	3.79619	3.87409
AP4M1	4.3436	10.8468	6.29535	7.98274	7.36712
AP4S1	9.35411	21.9561	13.4888	11.0028	13.9504
AP5B1	0.297948	0.75485	0.721382	0.711384	0.621391
AP5M1	0.386383	6.66025	2.06525	2.34299	2.86372
AP5S1	44.9223	67.8331	66.6074	45.0856	56.1121
AP5Z1	2.87732	12.8663	13.5068	3.49061	8.18528
APAF1	7.02528	2.0249	1.67273	1.06528	2.94705
APBA1	0.17306	0.369843	0.033611	0.103312	0.169957
APBA2	0.164943	0	0.209522	0	0.0936162
APBA3	3.59805	3.68132	6.40795	3.71715	4.35112
APBB1	0.32101	0.203319	1.06867	0.127741	0.430186
APBB1IP	4.26388	0	0.39706	0	1.16524
APBB2	16.0647	18.8207	9.3664	12.6911	14.2357
APBB3	0.936822	5.21308	4.98194	1.11838	3.06256
APC	2.53569	5.46235	7.38455	3.96567	4.83706
APC2	0.0222467	0.0575012	0	0.0728963	0.038161
APCDD1	0	0.167798	1.44323	0.421697	0.50818
APCDD1L	0	0	0	0	0
APCS	0	0	0	0	0
APEH	1.6061	12.2072	12.3389	7.66949	8.45542
APEX1	116.192	148.745	158.778	149.525	143.31
APEX2	3.6942	9.7192	6.45018	10.3469	7.55262
APH1A	16.7184	38.0287	47.4346	26.2915	32.1183
APH1B	2.63132	11.9739	4.85034	7.10793	6.64087
API5	38.6626	48.6048	15.1287	19.8143	30.5526
APIP	98.8915	42.7793	77.9809	47.6048	66.8141
APITD1	713.79	547.853	374.883	513.659	537.546
APLF	0.196865	2.52495	1.51929	0.470037	1.17779
APLN	6.77925	7.91286	7.03443	11.3882	8.27867
APLNR	0	0	0	0	0
APLP1	0.357847	1.01993	0.758105	0.2848	0.60517
APLP2	43.0349	36.1943	88.6467	16.9299	46.2014
APMAP	1.87455	5.52091	4.76553	3.69246	3.96336
APOA1	0	0	2.22653	0.182973	0.602375
APOA1BP	52.601	107.424	78.1872	85.115	80.8318
APOA2	0	0	0	0	0
APOA4	0	0	0	0	0
APOA5	0.371968	0	0.675447	0.0740097	0.280356
APOB	0.395348	0.087592	0	0	0.120735
APOBEC1	0	0	0	0	0
APOBEC2	4.66972	13.076	7.14072	1.61374	6.62506
APOBEC3A	0	0	0	0	0
APOBEC3B	8.04771	6.00743	3.6534	3.43122	5.28494
APOBEC4	0	0	0	0	0
APOBR	4.39106	6.5703	12.6587	2.1867	6.4517
APOC2	0	0	0	0	0
APOC3	0	0	0	0	0
APOC4	0	0	0	0	0
APOD	0	0	0	0	0
APOE	0	0	0.217352	0	0.0543379
APOF	0	0	0	0	0
APOH	0	0	0	0	0
APOL3	10.8806	12.2701	17.2382	3.5086	10.9744
APOLD1	0.0712069	0	0	0	0.0178017
APOM	1.41432	1.20869	1.54013	0.506263	1.16735
APOO	250.312	285.492	103.869	238.91	219.646
APOOL	8.47138	8.49546	2.77748	10.5351	7.56985
APOPT1	396.262	271.117	363.808	312.211	335.849
APP	0.804288	1.01883	0.903292	0.21337	0.734945
APPBP2	28.3859	36.1465	23.8406	17.3501	26.4308
APPL1	0.480863	4.79692	6.76719	3.80313	3.96203
APPL2	4.99255	19.4903	15.9359	5.87998	11.5747
APRT	1.12971	3.21988	13.5906	4.38313	5.58082
APTX	26.0003	14.5577	29.6043	14.7131	21.2189
AQP1	0	0	0	0	0
AQP10	0.921143	1.89614	0	0	0.704321
AQP11	27.1714	60.3191	49.1348	12.4024	37.2569
AQP12B	0	0	0	0	0
AQP2	0	0	0	0	0
AQP3	241.068	576.688	519.238	536.761	468.439
AQP4	0	0.65299	0	0.0584526	0.177861
AQP5	0	0	0	0	0
AQP6	0	0	0.0600289	0	0.0150072
AQP7	1.65664	1.37685	1.50413	2.11678	1.6636
AQP8	0	0	0	0	0
AQP9	0	0	0	0	0
AQPEP	0	0.0884175	0	0.301564	0.0974954
AQR	24.0876	20.2024	7.47178	13.374	16.2839
AR	0	0	0	0	0
ARAF	18.9995	7.28756	15.1075	17.3988	14.6983
ARAP1	0.302977	1.15138	0.550167	0.144678	0.537302
ARAP2	0.549622	1.00954	1.53033	0.634271	0.930941
ARC	0	0	0.255469	0	0.0638673
ARCN1	67.8662	35.2117	39.3331	42.0479	46.1147
AREG	0	0	0	0	0
AREL1	11.4919	10.6147	9.03303	6.92305	9.51566
ARF1	532.534	654.946	665.258	418.752	567.873
ARF2	191.049	165.227	380.78	230.093	241.787
ARF3	0	0	0	0	0
ARF4	4.09858	40.3998	43.2237	24.4261	28.0371
ARF5	23.4761	43.864	132.965	14.7915	53.7742
ARF6	10.8939	36.7172	17.1914	13.3148	19.5293
ARFGAP1	4.18123	4.46902	7.56548	2.80138	4.75428
ARFGAP2	4.11675	3.78216	2.24767	1.72012	2.96668
ARFGAP3	266.887	342.398	234.436	268.779	278.125
ARFGEF1	15.4268	17.0616	12.7855	14.6861	14.99
ARFGEF2	12.7104	23.6887	20.6932	16.6243	18.4291
ARFIP1	19.676	30.3367	19.9213	28.8689	24.7007
ARFIP2	2.65273	7.17304	10.9866	8.18066	7.24826
ARFRP1	39.278	37.8075	56.1519	23.3423	39.1449
ARG1	0	0	0	0.0642435	0.0160609
ARG2	508.647	846.474	494.142	593.485	610.687
ARGFX	257.403	329.536	169.982	260.437	254.34
ARGLU1	2.78976	10.8963	4.22154	2.03527	4.98571
ARHGAP1	9.41618	15.5611	15.5846	14.3303	13.7231
ARHGAP10	0.347794	4.78761	2.68409	2.30485	2.53108
ARHGAP11A	12.5062	12.2019	11.8485	13.9969	12.6384
ARHGAP12	2.95696	5.9968	1.89458	3.56341	3.60294
ARHGAP15	0.329555	0.939291	0.598429	2.06548	0.983189
ARHGAP17	12.668	8.86438	14.8076	5.02596	10.3415
ARHGAP18	28.4856	31.2172	45.0706	20.1888	31.2405
ARHGAP19	2.27522	3.14344	2.34478	5.19069	3.23853
ARHGAP20	0	0	0	0	0
ARHGAP21	7.47003	7.1551	9.41376	1.93265	6.49289
ARHGAP22	0	0	0.222752	0	0.0556879
ARHGAP23	0	0	0	0	0
ARHGAP24	0	0	0	0	0
ARHGAP25	0	0.109774	1.25888	0	0.342163
ARHGAP26	1.96764	4.71409	9.78687	5.13919	5.40195
ARHGAP27	0.816061	0.845791	0.134715	0.752806	0.637343
ARHGAP28	2.2178	0.859293	1.10982	0.539306	1.18155
ARHGAP29	2.5824	0.917688	1.45775	0.828424	1.44657
ARHGAP30	1.27695	1.21318	3.27356	0.717377	1.62026
ARHGAP31	1.72402	2.03438	5.60156	2.05987	2.85496
ARHGAP32	0	0.344937	0.879047	0	0.305996
ARHGAP33	0	0.240117	1.20472	0.0754304	0.380067
ARHGAP35	0.158542	0	0.383855	0	0.135599
ARHGAP36	0	0.276962	0	0.119429	0.0990977
ARHGAP39	1.34619	0.556072	1.2754	0.698737	0.9691
ARHGAP4	0	0.154024	0	0.145155	0.0747949
ARHGAP42	1.98149	4.38632	3.22428	3.2664	3.21462
ARHGAP44	0	0	0	0.0553421	0.0138355
ARHGAP5	5.77154	10.1833	2.89675	1.81882	5.16761
ARHGAP6	0	0	0	0	0
ARHGAP9	2.09361	2.38687	0.253449	0.166624	1.22514
ARHGDIA	6.67191	14.8839	25.3197	7.87218	13.6869
ARHGDIB	0.994592	0	0	0	0.248648
ARHGDIG	0	0	0	0	0
ARHGEF1	0	0	0	0.0527195	0.0131799
ARHGEF10	0	0	0	0.0932885	0.0233221
ARHGEF10L	0	0	0	0	0
ARHGEF12	1.17248	0.676314	4.29617	0.699858	1.71121
ARHGEF15	0	0	0	0	0
ARHGEF16	0.789614	1.37533	2.27024	1.09975	1.38374
ARHGEF17	0	0.0608075	0.697336	0.114612	0.218189
ARHGEF18	8.68925	2.48718	7.73757	3.98973	5.72593
ARHGEF19	0.132556	0.639812	0.174698	0.516832	0.365974
ARHGEF2	2.76519	3.93907	2.06738	5.13459	3.47656
ARHGEF25	0	0.348547	0	0.218985	0.141883
ARHGEF26	9.61777	11.1619	13.3962	6.05027	10.0565
ARHGEF28	0.643514	0.81517	2.14232	1.92058	1.3804
ARHGEF3	7.92518	10.4228	2.85211	5.88855	6.77216
ARHGEF33	0	0	0	0	0
ARHGEF37	0.153866	0	0	0	0.0384664
ARHGEF38	0	0.692587	0.283662	0	0.244062
ARHGEF39	36.9917	63.5365	39.6839	35.9606	44.0432
ARHGEF4	0.304623	1.06117	1.56728	0.727323	0.915099
ARHGEF40	1.8415	3.602	1.57362	1.6488	2.16648
ARHGEF5	5.83898	4.16981	39.8568	7.74611	14.4029
ARHGEF6	3.91971	9.08079	2.26964	4.4593	4.93236
ARHGEF7	11.7702	11.7498	8.05338	6.08749	9.41522
ARHGEF9	0.158906	0.754852	7.79093	0.474258	2.29474
ARID1A	29.6156	23.9366	23.8543	32.5235	27.4825
ARID1B	1.06156	2.59896	3.22513	1.7791	2.16619
ARID2	8.01911	10.2821	5.88979	7.62748	7.95462
ARID3A	1.35446	1.25163	4.17222	1.34162	2.02998
ARID3B	3.51561	2.3504	2.77818	2.29278	2.73425
ARID3C	0.831318	0.473882	0.301913	0.59546	0.550643
ARID4A	2.35275	6.25302	1.86897	2.71479	3.29738
ARID4B	2.12039	1.18538	2.92662	0.683653	1.72901
ARID5A	1.52714	0.838457	1.69466	0.455776	1.12901
ARID5B	0.527162	0.858576	2.94015	0.404569	1.18261
ARIH1	90.4672	50.5043	60.1536	38.663	59.947
ARIH2	26.1582	46.5956	36.2621	35.1538	36.0424
ARL1	151.909	135.916	83.7636	142.007	128.399
ARL10	200.941	262.134	322.547	95.2717	220.224
ARL11	0	0	0	0	0
ARL13A	3.52218	4.40752	0.399746	1.18262	2.37802
ARL13B	5.28658	16.0378	19.5789	1.23048	10.5334
ARL14	0	0	0	0	0
ARL14EP	761.088	705.074	551.071	662.169	669.85
ARL14EPL	34.631	114.414	39.9105	64.1383	63.2734
ARL15	0.466792	0.147827	2.68418	3.52931	1.70703
ARL16	6.42126	7.37626	8.46358	2.61613	6.21931
ARL2	3.68969	2.1909	4.60626	2.75299	3.30996
ARL2BP	54.6916	107.128	74.1782	82.1178	79.5289
ARL3	35.0851	77.675	39.161	38.1909	47.528
ARL4A	13.3317	13.6603	8.11054	8.15966	10.8156
ARL4C	0.627688	0.298171	2.2796	0.65567	0.965282
ARL4D	4.50921	13.2415	4.09407	3.54797	6.34819
ARL5A	74.0212	109.692	83.4523	32.4912	74.9142
ARL5B	11.9996	16.6799	9.19806	3.29646	10.2935
ARL5C	0	0	0	0	0
ARL6	0.908532	4.74738	0.274963	0.587498	1.62959
ARL6IP1	159.396	376.212	152.244	231.309	229.79
ARL6IP4	13.7262	18.6304	28.1539	16.3871	19.2244
ARL6IP5	32.4197	35.1167	44.4337	15.0374	31.7519
ARL6IP6	1.49899	5.43761	2.59826	1.78951	2.83109
ARL8A	3.80133	3.04126	7.62932	4.77689	4.8122
ARL8B	27.1719	15.8861	11.1152	26.0217	20.0487
ARL9	4.44658	2.30428	0	0.723867	1.86868
ARMC1	275.31	286.601	160.241	229	237.788
ARMC10	71.0444	146.276	93.1861	68.5467	94.7634
ARMC12	0	0	0	0	0
ARMC2	0.489894	0	0.0889586	0.29242	0.217818
ARMC3	0	0	0	0	0
ARMC4	0	0	0	0	0
ARMC5	1.40043	1.82942	1.2715	3.65714	2.03962
ARMC6	11.7742	13.323	12.9725	9.00227	11.768
ARMC7	0.148176	0.422329	2.42162	0.796021	0.947036
ARMC8	19.2028	16.5118	10.7625	13.82	15.0743
ARMC9	0.637676	3.7661	2.12216	1.07236	1.89958
ARMCX1	0	0	0	0	0
ARMCX2	0.440983	0	0	1.31612	0.439276
ARMCX3	0.63599	0.679757	0	0	0.328937
ARMCX4	0.152926	0.117375	0	0.0363071	0.0766521
ARMCX5	45.0378	39.385	5.34377	23.4465	28.3033
ARMCX6	0	0	0	0	0
ARNT	0.58779	2.56881	1.17409	1.40342	1.43352
ARNT2	0	0	0	0	0
ARNTL	7.50451	8.56534	14.8097	9.86898	10.1871
ARNTL2	0	0	0	0	0
ARPC1A	225.029	236.774	206.818	234.043	225.666
ARPC1B	7.66449	10.3765	16.8752	4.23184	9.78701
ARPC2	907.481	1364.75	1462.88	956.688	1172.95
ARPC3	6.71108	22.6346	10.3585	9.21349	12.2294
ARPC4	21.1019	21.5222	21.9767	23.154	21.9387
ARPC5	248.541	238.896	223.544	204.325	228.826
ARPC5L	326.255	354.425	376.562	182.702	309.986
ARPIN	1.88235	14.3068	19.5592	8.48928	11.0594
ARPP19	225.338	188.625	87.8868	146.666	162.129
ARPP21	0	0	0	0	0
ARR3	4.13982	4.5541	0.395652	2.0809	2.79262
ARRB1	14.6572	27.5119	9.5606	14.2704	16.5
ARRB2	11.2544	13.5964	24.7257	7.29832	14.2187
ARRDC1	3.51941	6.51791	12.9416	4.40118	6.84502
ARRDC2	20.2734	19.2609	10.2954	9.84507	14.9187
ARRDC3	0.362222	0	1.64437	0.216212	0.555702
ARRDC4	0	1.55009	0.790058	0.389555	0.682426
ARRDC5	0	0	0	0	0
ARSA	0.287745	0.402212	1.63437	0.169743	0.623519
ARSB	0.636437	3.56074	4.62275	1.94622	2.69154
ARSE	0.320372	0.609246	1.45582	1.14844	0.883469
ARSG	0	0.350719	0.335168	0	0.171472
ARSH	0.540032	0.256532	0.100497	0.330348	0.306852
ARSI	0	0.0833932	0	0.209577	0.0732425
ARSJ	0.122669	0.116543	0	0	0.0598031
ARSK	0	0	0	0	0
ART1	0	0	0	0	0
ART3	0.37699	25.9122	0.756718	0	6.76148
ART4	0	0	0	0	0
ARTN	0.244904	1.16337	0.444714	0	0.463246
ARV1	5.26861	17.0187	7.46235	3.52223	8.31797
ARVCF	0	0.379791	0.120984	0	0.125194
ARX	0	0	0	0	0
AS3MT	10.3132	7.7145	4.3556	4.66264	6.76147
ASAH1	1.68493	1.76086	0.433327	4.02295	1.97552
ASAH2	0	0	0	0	0
ASAP1	6.85014	4.68382	8.10418	4.70839	6.08663
ASAP2	50.4433	86.4183	101.812	73.5881	78.0655
ASAP3	0	0	0	0	0
ASB1	0.746615	1.6551	0.22596	0.148552	0.694057
ASB10	0	0	0	0	0
ASB11	13.6528	19.4534	15.41	25.1557	18.418
ASB12	0	0	0	0	0
ASB13	0	0	0	0.852488	0.213122
ASB14	0.684962	0	0.10365	2.86199	0.912652
ASB15	0	0	0	0	0
ASB16	0	0	0	0.252454	0.0631134
ASB17	0	0	0	0	0
ASB18	0	0	0	0	0
ASB2	0	0	0	0	0
ASB3	12.2779	9.57764	6.65664	16.9535	11.3664
ASB4	0	0	0	0	0
ASB5	0	0	0	0	0
ASB6	10.6601	15.8246	12.9452	11.2944	12.6811
ASB7	12.2585	9.15065	6.97827	4.99422	8.3454
ASB8	23.6343	10.1405	9.46018	19.0374	15.5681
ASB9	0	0	1.04892	1.37918	0.607024
ASCC1	4.6382	4.38165	15.1175	16.9308	10.267
ASCC2	14.9488	17.9066	19.6854	11.5795	16.0301
ASCC3	16.1454	15.6554	6.49723	6.61138	11.2274
ASCL1	10.5524	1.27985	0.20385	3.14939	3.79638
ASCL2	0	0	0.195363	0	0.0488407
ASCL3	0	0	0	0	0
ASCL4	0	0	0.0742286	0	0.0185571
ASCL5	0	0	0	0	0
ASF1A	312.208	296.36	188.895	253.861	262.831
ASF1B	75.4515	47.3353	50.4395	32.2102	51.3591
ASGR1	0	0.220932	0	0	0.0552331
ASGR2	0	0	0.194455	0	0.0486137
ASH1L	3.92465	5.59262	3.39852	5.70096	4.65419
ASH2L	52.5682	33.0706	31.051	32.7198	37.3524
ASIC1	0	0	0	0.0915626	0.0228907
ASIC2	15.4838	7.46035	0	1.9805	6.23116
ASIC3	0	0.58692	0.440423	0.289547	0.329222
ASIC4	0	0	0	0	0
ASIC5	0	0	0	0	0
ASIP	0	0.694025	0	0.218021	0.228011
ASL	10.8668	27.6868	67.6981	22.3045	32.139
ASMT	1.19009	0	0.180087	0.236789	0.40174
ASMTL	0.624851	1.3357	2.97845	0.932439	1.46786
ASNA1	1.97184	6.24458	1.39246	1.56933	2.79455
ASNS	122.114	77.564	107.568	39.9269	86.7933
ASNSD1	139.792	113.877	71.35	87.4437	103.116
ASPA	0	2.79786	0	0	0.699466
ASPDH	0	0	0	0	0
ASPG	0	0	0	0	0
ASPH	15.453	10.0136	3.31642	3.52568	8.07717
ASPHD1	0.280422	0	0	0	0.0701056
ASPHD2	3.95521	2.70903	1.41973	1.20789	2.32296
ASPM	10.3652	12.3832	6.64998	19.1591	12.1394
ASPN	0	0.99629	0	0	0.249073
ASPRV1	0	0	0	0	0
ASPSCR1	2.25711	9.64978	7.58246	2.96401	5.61334
ASRGL1	12.6658	26.791	81.7999	20.1131	35.3425
ASS1	0.737816	0.525727	0.502417	0	0.44149
ASTE1	4.32331	2.7095	1.34896	1.59615	2.49448
ASTL	0.370639	0.352129	0.479723	0.536619	0.434777
ASTN1	0	0.120004	0	0	0.030001
ASTN2	0	0	3.6534	1.45827	1.27792
ASUN	13.7188	18.749	7.95245	9.92824	12.5871
ASXL1	28.7955	22.3817	42.9767	28.7698	30.7309
ASXL2	11.3448	11.5172	6.51967	6.96833	9.08749
ASXL3	0	0.0590776	0	0	0.0147694
ASZ1	8.04236	5.04289	0.876234	1.34414	3.82641
ATAD1	264.261	270.214	142.047	100.809	194.333
ATAD2	0	1.25488	0.199873	0.788415	0.560793
ATAD2B	5.1111	7.25087	2.49001	2.24575	4.27443
ATAD3A	24.1261	41.6847	69.8921	26.1227	40.4564
ATAD5	6.9722	8.51109	5.66784	7.35562	7.12669
ATAT1	0.831224	2.495	1.67039	0.714972	1.4279
ATCAY	2.89319	1.87409	0.895509	1.72695	1.84744
ATE1	4.13356	3.46283	2.62533	4.27735	3.62477
ATF1	33.2189	42.8189	29.6349	35.0085	35.1703
ATF2	15.2805	24.8428	7.52343	11.0375	14.6711
ATF3	181.003	348.941	182.691	166.113	219.687
ATF4	374.91	448.203	276.393	521.932	405.36
ATF5	0	0	0	0	0
ATF6	10.3155	17.3256	23.0315	7.90925	14.6455
ATF6B	9.79418	11.3452	8.39968	6.87185	9.10273
ATF7	3.56233	2.17341	2.5416	1.29117	2.39213
ATF7IP	33.0724	30.3489	14.1495	13.8903	22.8652
ATF7IP2	69.1591	13.7332	9.84301	11.4373	26.0432
ATG10	4.79012	3.28677	2.94589	2.22385	3.31166
ATG101	91.0945	162.764	127.755	132.666	128.57
ATG12	55.4512	119.437	30.1732	57.8099	65.7177
ATG13	4.38085	3.84822	2.93425	2.78905	3.48809
ATG14	14.8041	10.7664	10.2891	7.85913	10.9297
ATG16L1	48.1539	56.8994	57.6674	44.9177	51.9096
ATG16L2	1.83374	1.28769	5.32051	1.61806	2.515
ATG2A	9.10344	16.6209	23.9003	5.88234	13.8767
ATG2B	7.72781	3.45447	2.30443	2.37919	3.96648
ATG3	124.747	116.807	88.4201	120.128	112.526
ATG4A	1.1598	3.08527	0.84242	0.553831	1.41033
ATG4B	1.88253	0.670694	1.06826	0.561844	1.04583
ATG4C	12.9717	5.21824	3.71353	3.48778	6.34782
ATG4D	6.0949	13.4152	18.8163	10.9434	12.3175
ATG5	0.4647	2.20747	1.68767	2.77381	1.78341
ATG7	7.14518	3.36535	4.60797	6.17614	5.32366
ATG9A	1.65614	2.55183	4.08838	1.13171	2.35702
ATG9B	3.12854	13.3449	17.6805	8.33334	10.6218
ATIC	391.805	662.829	402.919	492.459	487.503
ATL1	0.216097	0.411153	1.07837	0.387712	0.523333
ATL2	52.1312	59.3641	42.4301	41.2596	48.7963
ATL3	24.1575	31.6614	27.9784	10.7156	23.6282
ATM	11.3986	10.255	3.74924	9.24791	8.6627
ATMIN	83.35	118.067	62.1913	47.6945	77.8257
ATN1	0.440462	1.07261	1.65657	0.262675	0.85808
ATOH1	0.252508	0	0	0	0.063127
ATOH7	0	0	0.651378	0	0.162844
ATOH8	0	1.18864	5.1748	1.16168	1.88128
ATOX1	131.695	112.073	163.772	105.273	128.203
ATP10A	3.90864	4.57823	7.24344	0.958801	4.17228
ATP10B	0	0	0	0.214749	0.0536871
ATP10D	2.38948	1.48255	1.68246	0.698589	1.56327
ATP11A	0.228678	1.14786	0.952366	1.85929	1.04705
ATP11B	21.0798	29.512	9.14798	8.57587	17.0789
ATP11C	45.1788	59.9556	12.0448	33.1228	37.5755
ATP12A	0	0.637439	0	0	0.15936
ATP13A1	6.63303	11.1651	16.7579	9.20962	10.9414
ATP13A2	0.746005	0.322159	0.12315	0.121443	0.328189
ATP13A3	9.54161	6.01421	11.0667	6.40495	8.25687
ATP13A4	0	0	0	0	0
ATP13A5	0.480744	2.54467	3.36717	1.39379	1.94659
ATP1A1	33.2657	68.1353	95.1725	69.0927	66.4166
ATP1A2	0	0	0	0	0
ATP1A3	0	0	0	0	0
ATP1A4	0	0	0	0	0
ATP1B1	0	0	0	0	0
ATP1B2	6.7338	11.6248	1.19295	5.73504	6.32164
ATP1B3	938.106	585.166	1018.49	1169.53	927.823
ATP1B4	0	0	0	0.0543974	0.0135993
ATP2A1	0.0830974	0	0.145405	0.0486984	0.0693001
ATP2A2	227.122	303.728	225.423	171.752	232.006
ATP2A3	0	0	0.229209	0	0.0573022
ATP2B1	8.67902	18.843	25.9847	6.19527	14.9255
ATP2B2	0	0	0.114032	0	0.028508
ATP2B3	0	0	0	0	0
ATP2B4	0.551103	0.29919	0.714809	0.281962	0.461766
ATP2C1	27.8964	26.2851	26.0578	27.821	27.0151
ATP2C2	2.53786	3.36046	3.8567	1.46186	2.80422
ATP4A	0	0	0	0	0
ATP4B	0	0	0	0	0
ATP5A1	3900.58	3180.82	3557.62	4618.4	3814.36
ATP5B	1373.28	2365.83	2424.42	3107.66	2317.8
ATP5C1	1213.68	1620.01	1384.88	1713.68	1483.06
ATP5D	47.4075	89.0012	214.184	75.5735	106.542
ATP5E	386.752	413.601	598.58	459.615	464.637
ATP5F1	963.781	1020.22	1136.98	1305.16	1106.54
ATP5G1	251.588	570.813	1142.14	542.105	626.662
ATP5G2	152.227	341.413	682.792	368.185	386.154
ATP5G3	1364.61	1539.14	2542.15	3030.74	2119.16
ATP5H	627.541	586.841	1025.63	909.367	787.344
ATP5I	301.632	338.753	249.351	175.6	266.334
ATP5J	763.404	562.619	691.628	946.645	741.074
ATP5J2	1665.48	1658.33	2422.43	1739.68	1871.48
ATP5L	2001.56	2008.99	1465.2	1945.55	1855.32
ATP5O	1457.48	1017.78	726.698	1171.55	1093.38
ATP5S	2.92944	5.11731	2.9488	4.78194	3.94437
ATP5SL	6.46235	3.80072	6.8453	8.44944	6.38946
ATP6AP1	22.7347	69.4177	139.838	44.8687	69.2149
ATP6AP1L	0.234916	0	1.9196	2.10333	1.06446
ATP6AP2	58.8943	78.029	28.9254	51.7282	54.3942
ATP6V0A1	2.20492	3.43548	1.28123	0.684383	1.9015
ATP6V0A2	5.2921	6.74319	2.93946	1.70951	4.17106
ATP6V0A4	41.1015	40.0484	88.3211	21.1858	47.6642
ATP6V0B	98.8496	356.602	477.722	290.129	305.826
ATP6V0C	206.399	119.343	599.33	108.274	258.337
ATP6V0D1	52.6745	36.7217	75.247	67.6048	58.062
ATP6V0D2	399.305	395.803	461.465	137.273	348.462
ATP6V0E1	462.729	813.888	772.926	543.195	648.185
ATP6V0E2	1.39013	0.264141	0.378644	0.414886	0.61195
ATP6V1A	88.5415	106.326	120.09	118.246	108.301
ATP6V1B1	0	3.87056	12.5569	0.831928	4.31485
ATP6V1B2	103.686	96.6635	154.873	80.1449	108.842
ATP6V1C1	32.1958	39.7927	40.5996	39.7701	38.0896
ATP6V1C2	109.005	140.863	94.9721	70.8744	103.929
ATP6V1D	527.738	426.414	379.616	459.576	448.336
ATP6V1E1	590.812	617.395	694.917	483.012	596.534
ATP6V1E2	0.836325	0	0	0	0.209081
ATP6V1F	64.6184	197.121	145.676	102.856	127.568
ATP6V1G1	881.663	917.9	818.288	1306.11	980.989
ATP6V1G2	0	0	0.340395	0	0.0850987
ATP6V1G3	0	0	0	0	0
ATP6V1H	28.4856	43.6934	28.4985	34.273	33.7376
ATP7A	0.552502	0.621688	0	0.300458	0.368662
ATP7B	1.76916	3.12212	5.6959	4.01913	3.65158
ATP8A1	0	0.0815043	0.623124	0.153622	0.214563
ATP8A2	0	0.28101	0.821728	0	0.275685
ATP8B1	0	0.299133	0.285869	0	0.146251
ATP8B2	0.780317	5.09044	3.82579	3.47777	3.29358
ATP8B3	0	0.466311	0	0	0.116578
ATP8B4	0.092935	0.0994816	0	0.119149	0.0778915
ATP9A	7.23401	16.1338	23.8349	8.75314	13.989
ATP9B	9.36169	9.37681	8.69749	4.54839	7.99609
ATPAF1	73.0157	72.96	54.9037	53.9885	63.717
ATPAF2	22.2087	25.9641	27.3329	13.8812	22.3467
ATPIF1	82.8271	72.9047	91.7903	55.2562	75.6946
ATR	9.26916	13.3051	5.82398	9.16118	9.38986
ATRAID	25.2654	64.2353	72.0491	38.0212	49.8927
ATRIP	2.45378	3.28493	2.02534	1.39809	2.29054
ATRN	0.20456	0.518251	0.167696	0.966324	0.464208
ATRNL1	0.0642044	0	0.0291468	0.172457	0.0664521
ATRX	20.6694	40.1702	12.0824	17.2634	22.5464
ATXN1	0	0.0449479	0.211579	0	0.0641318
ATXN10	34.0327	18.9231	27.6245	21.8121	25.5981
ATXN1L	1.8413	6.49941	1.73484	1.74977	2.95633
ATXN2	15.0862	27.0158	33.4217	25.9697	25.3733
ATXN2L	11.5101	13.7959	22.691	7.428	13.8562
ATXN3	29.9269	27.9531	13.7227	14.7896	21.5981
ATXN7	4.31844	6.52591	2.36829	4.13057	4.3358
ATXN7L1	19.4258	21.8265	9.02343	6.22181	14.1244
ATXN7L2	0.472846	1.12408	2.54787	1.02082	1.29141
ATXN7L3	4.25423	6.5267	4.16708	2.28072	4.30718
ATXN7L3B	94.2601	77.6827	84.4411	36.9358	73.3299
AUH	8.08026	11.2752	10.0875	28.9388	14.5954
AUNIP	21.2537	5.8501	11.1814	13.1606	12.8615
AUP1	9.30918	8.66784	49.3067	16.0426	20.8316
AURKA	76.1657	149.939	163.665	142.383	133.038
AURKAIP1	112.827	179.185	296.594	191.496	195.025
AURKB	26.1579	44.6817	34.8962	36.4864	35.5556
AURKC	23.7454	78.7408	46.8499	26.9845	44.0801
AVEN	19.6886	25.3742	64.1981	20.9496	32.5526
AVIL	15.3557	15.1258	18.9029	11.6963	15.2702
AVL9	7.93608	7.33924	6.93716	2.16696	6.09486
AVP	0	0	0	0	0
AVPI1	13.7743	24.9752	34.9021	8.83025	20.6205
AVPR1A	0	0	0	0	0
AVPR1B	0	0	0	0	0
AVPR2	0	0	0	0	0
AWAT1	0	0	0	0	0
AWAT2	0	0	0	0	0
AXDND1	10.4395	1.91278	2.16648	1.8694	4.09703
AXIN1	5.65353	7.16889	8.48222	4.39682	6.42536
AXIN2	2.44753	2.95947	5.05045	2.30208	3.18988
AXL	0	0	0	0	0
AZGP1	0	0.846018	0	0	0.211504
AZI2	50.6371	55.8825	45.1709	37.4461	47.2841
AZIN1	138.576	280.051	95.3964	245.507	189.883
AZIN2	0	0.130431	0.124648	0.0819472	0.0842566
AZU1	0.30928	0.881505	2.24645	0.369221	0.951615
ApoN	0	0	0	0	0
B2M	83.1111	577.375	395.334	479.153	383.744
B3GALNT1	8.00024	11.3219	6.2715	9.68431	8.8195
B3GALNT2	1.04051	1.36223	2.31083	0.763017	1.36915
B3GALT1	0	0	0.455347	0.0303398	0.121422
B3GALT2	0	0	0	0	0
B3GALT4	0	1.05497	0	0	0.263743
B3GALT5	0	0	0	0	0
B3GALT6	2.99215	11.1603	6.842	3.109	6.02586
B3GAT1	0	0	0	0	0
B3GAT2	0.281565	0.802511	2.30078	1.84874	1.3084
B3GAT3	0.383506	0.733252	2.79121	0.230322	1.03457
B3GNT2	6.37348	5.699	5.95691	2.62948	5.16472
B3GNT3	1.50953	3.10733	10.165	0.750872	3.88318
B3GNT4	0.634166	0	0.76771	0.126179	0.382014
B3GNT5	3.08229	0	1.33319	0.303107	1.17965
B3GNT6	1.40967	106.568	62.4425	32.6033	50.756
B3GNT7	0	0	0	0	0
B3GNT8	3.79272	6.12528	10.501	0.45277	5.21795
B3GNT9	0.541312	0	0.59359	1.58201	0.679227
B3GNTL1	0.204661	0	2.9731	2.19893	1.34417
B4GALNT1	0	0.350868	0.554799	0	0.226417
B4GALNT2	0	2.18123	1.99922	0.739389	1.22996
B4GALNT3	0	0	0	0.201639	0.0504098
B4GALNT4	0.0948205	0	0.774818	0	0.21741
B4GALT1	4.31776	39.654	86.681	3.8182	33.6177
B4GALT2	1.2127	0.768094	1.17572	1.23395	1.09762
B4GALT3	3.8457	10.6978	11.0557	7.37261	8.24295
B4GALT4	17.8013	11.9073	12.1155	6.75816	12.1456
B4GALT5	47.5545	32.1913	187.731	39.4351	76.7281
B4GALT6	3.36579	6.67374	5.20038	1.89247	4.28309
B4GALT7	0	0	0.181126	0.238155	0.10482
B4GAT1	21.5559	41.6153	28.8553	36.0436	32.0175
B9D1	45.1023	111.41	61.603	53.7952	67.9775
B9D2	11.3509	18.803	33.8247	25.8855	22.466
BAALC	0	1.13788	0	0	0.284471
BABAM1	158.715	174.452	146.031	188.092	166.822
BACE1	0	0.247062	0.101431	0	0.0871231
BACE2	1.56036	0	0	0	0.390091
BACH1	1.97363	2.05365	2.5599	1.57076	2.03948
BACH2	0.310757	0.369048	0.447904	0.0490737	0.294196
BAD	92.8573	177.849	236.554	81.4231	147.171
BAG1	34.2875	39.257	130.171	42.4264	61.5353
BAG2	43.4581	85.4529	69.4281	41.2152	59.8886
BAG3	39.6746	13.9762	4.8569	12.9053	17.8533
BAG4	45.9272	21.5706	18.5433	19.4931	26.3836
BAG5	18.4463	7.98701	8.10751	6.79722	10.3345
BAG6	10.1447	20.1279	26.2443	8.36835	16.2213
BAHCC1	0	0.0288637	0.0551678	0	0.0210079
BAHD1	1.46298	1.20837	2.0201	0.911239	1.40067
BAI1	0	0	0	0	0
BAI2	0	0	0.0983703	0	0.0245926
BAI3	0	0.0836854	0.319899	0.368044	0.192907
BAIAP2	1.83445	3.12723	4.75003	1.32273	2.75861
BAIAP2L1	71.3831	58.6874	94.3455	57.7106	70.5316
BAIAP2L2	0	0	0	0	0
BAIAP3	0	0.236757	0.229832	0.0965499	0.140785
BAK1	10.5493	33.5321	29.4438	19.5127	23.2595
BAMBI	24.1751	18.3942	19.574	22.676	21.2048
BANF1	193.125	137.694	369.216	216.696	229.183
BANF2	0	0	2.58273	0	0.645682
BANK1	0	0	0	0	0
BANP	19.5078	15.9595	23.3698	10.8357	17.4182
BAP1	10.648	14.2965	12.9436	8.82463	11.6782
BARD1	9.5129	23.7989	14.6022	9.65838	14.3931
BARHL1	0	0	0	0	0
BARHL2	0	0	0	0.144267	0.0360668
BARX1	2.55227	5.45584	7.53123	4.44343	4.99569
BARX2	0	0	0	0	0
BASP1	1055.12	1159.42	1391.78	416.795	1005.78
BATF	0	0	0	0	0
BATF2	0	0	0	0	0
BATF3	0	0	0.592777	0	0.148194
BAX	2.38359	2.15025	9.24708	4.50318	4.57102
BAZ1A	4.36876	7.20891	9.08132	1.78423	5.61081
BAZ1B	25.6854	28.5103	21.2282	19.0975	23.6303
BAZ2A	7.34097	12.0529	9.59701	6.061	8.76297
BAZ2B	0	0.127179	0.0738791	0	0.0502645
BBC3	0	0.194153	0.556632	0	0.187696
BBIP1	2.18775	2.33601	1.40132	0.846733	1.69295
BBOX1	0	0.664902	0	0	0.166225
BBS1	0.249145	1.8342	0.792106	1.71036	1.14645
BBS10	1.52298	1.08519	0.483968	1.18179	1.06848
BBS12	30.1105	8.50512	3.48192	6.65169	12.1873
BBS2	38.9417	57.1062	19.7773	21.7725	34.3994
BBS4	21.8249	14.4147	18.2772	23.1114	19.4071
BBS5	6.15329	33.7873	7.7547	10.9705	14.6664
BBS7	0	1.42871	1.13576	0.24914	0.703402
BBS9	0	0.17158	1.47575	2.5872	1.05863
BBX	8.18142	19.7132	36.2675	5.76344	17.4814
BCAM	0	0	0	0	0
BCAN	1.22537	2.84661	0.626836	0.0586919	1.18938
BCAP29	32.8591	19.5099	9.70207	7.65411	17.4313
BCAP31	111.634	166.463	132.009	153.568	140.918
BCAR1	0.092381	0.175535	2.34853	0	0.654111
BCAR3	6.49488	2.08356	4.59502	6.59562	4.94227
BCAR4	1.47073	2.99417	6.48586	2.00659	3.23934
BCAS1	0	0	0	0	0
BCAS2	324.398	262.4	126.622	250.82	241.06
BCAS3	9.96165	7.46362	15.4419	20.9807	13.462
BCAS4	1.10158	0	4.50074	0	1.40058
BCAT1	4.03377	8.82596	7.32481	0.0729627	5.06437
BCAT2	0	0.379974	0	0	0.0949934
BCCIP	388.09	313.83	247.441	227.12	294.12
BCDIN3D	0.357924	1.02015	1.94983	1.49552	1.20586
BCHE	3.1229	11.7537	2.50823	1.21881	4.6509
BCKDHA	1.45439	14.4317	9.09675	5.01588	7.49969
BCKDHB	5.87827	19.4431	11.6625	9.35669	11.5851
BCKDK	1.08309	3.67499	7.44554	6.8344	4.75951
BCL10	17.1737	30.4566	19.3608	9.73848	19.1824
BCL11A	0	0	0	0	0
BCL11B	0	0	0	0	0
BCL2	0	0	0	0	0
BCL2A1	0	0	0	0	0
BCL2L1	12.527	20.2645	16.8044	10.5761	15.043
BCL2L10	0.864727	0	0.671653	0	0.384095
BCL2L11	10.7709	4.09228	9.5049	3.67574	7.01096
BCL2L12	32.3768	21.3952	13.2922	17.4782	21.1356
BCL2L13	22.6459	29.4518	64.8278	20.0751	34.2501
BCL2L14	17.2853	9.92535	2.90015	0.462427	7.64331
BCL2L15	0	0	0	0.605287	0.151322
BCL2L2	0.312514	1.7997	1.11418	0.267275	0.873419
BCL3	0.307048	0.583428	5.57559	0	1.61652
BCL6	2.70107	0	1.26589	0.416114	1.09577
BCL6B	0.0832319	0.948905	0.302277	0.248407	0.395705
BCL7A	0	0.0717336	0	0	0.0179334
BCL7B	14.0064	16.7569	16.1709	8.27096	13.8013
BCL7C	18.3959	28.0695	120.965	16.97	46.1002
BCL9	0.926508	0.293413	0.600864	0.737381	0.639541
BCL9L	0	0.114661	0.710425	0.0446641	0.217438
BCLAF1	71.0256	39.98	29.4727	20.4676	40.2365
BCNT2	82.1913	97.0613	66.5971	120.151	91.5001
BCO1	0	0	0	0	0
BCO2	70.0875	84.2068	85.9391	44.2076	71.1102
BCOR	16.695	30.6401	9.68924	18.4381	18.8656
BCORL1	0.476369	0.383334	0.532064	0.131249	0.380754
BCR	0.0966771	0.183698	1.31665	0.461655	0.51467
BCS1L	38.6377	55.6195	120.492	69.646	71.0987
BDA20	0	0	0	0	0
BDH1	1.3671	1.06877	3.49138	1.06369	1.74773
BDH2	0	2.13477	0	1.15503	0.82245
BDKRB1	0	0	0	0	0
BDKRB2	0	0	0	0.0452665	0.0113166
BDNF	2.75349	12.2079	47.0629	2.19029	16.0537
BDP1	5.51588	13.9533	6.25479	3.92595	7.41248
BEAN1	0	0	0	0	0
BECN1	52.9075	71.973	43.0346	47.489	53.851
BEGAIN	0	0	0	0	0
BEND2	0.657108	0.138732	0	0	0.19896
BEND3	10.0495	17.2889	7.94053	13.7493	12.257
BEND4	0	0.325311	0.777217	0.306579	0.352277
BEND5	11.2856	2.68049	0.365949	3.96965	4.57542
BEND6	0	0	0	0	0
BEND7	0.0705601	0.0427288	2.68299	0	0.69907
BEST1	0.536506	1.04176	2.43252	1.30373	1.32863
BEST2	1.90991	3.34991	2.00086	0.0876948	1.83709
BEST3	0	0	0	0.0521622	0.0130406
BEST4	83.2032	65.844	95.033	65.7534	77.4584
BET1	9.06243	15.814	10.0752	6.07177	10.2559
BET1L	24.1885	23.7278	21.6551	20.1313	22.4257
BEX2	147.585	106.615	8.86935	16.2253	69.8235
BEX4	0.198891	2.36109	3.5709	4.9082	2.75977
BEX5	3.59675	0.857962	0	0	1.11368
BFAR	8.25055	4.31119	13.3901	4.80166	7.68837
BFSP1	0.532998	2.65853	12.0981	2.14737	4.35925
BFSP2	0	0	0	0	0
BGLAP	0	0.597019	0	0.375095	0.243028
BGN	0.387069	0	0	0	0.0967673
BHLHA15	0	0.253805	0.646805	0.106307	0.251729
BHLHA9	0	0	0	0	0
BHLHE22	0	0	0	0	0
BHLHE23	0	0	0	0	0
BHLHE40	0.378633	0.629517	2.06264	0.452014	0.880702
BHLHE41	0	0.832588	0	0	0.208147
BHMT	0	0	0	0	0
BHMT2	0	0	0	0	0
BICC1	1.4209	1.99991	4.20472	0.565426	2.04774
BICD1	0	0.409905	0.0351518	0	0.111264
BICD2	63.3913	51.7449	47.7447	42.3533	51.3085
BID	61.6106	99.1872	115.606	39.5961	79.0001
BIK	1.95216	5.22679	20.9469	1.05932	7.2963
BIN1	0.146012	0	1.70331	0.174987	0.506076
BIN2	3.92098	3.0829	15.222	2.25974	6.12142
BIN3	14.1635	48.7544	41.1878	31.2683	33.8435
BIRC2	9.65543	9.22884	7.43825	10.9678	9.32259
BIRC3	3.57693	4.64434	1.51556	3.34496	3.27045
BIRC5	188.051	206.986	161.513	184.031	185.145
BIRC6	3.1417	9.28201	7.40749	7.30749	6.78467
BIRC7	0	0	0	0	0
BIVM	0	0	2.54864	0.179523	0.682041
BLA-DQB	0	0	0	0	0
BLCAP	70.0586	49.065	46.0095	61.4051	56.6345
BLK	0	0	0	0	0
BLM	19.2753	36.3844	25.8454	23.5825	26.2719
BLMH	105.674	110.333	40.7521	53.6483	77.602
BLNK	0	5.51391	1.21602	0	1.68248
BLOC1S1	36.1078	18.3756	46.7053	15.648	29.2092
BLOC1S2	148.724	87.7497	134.764	177.195	137.108
BLOC1S3	0.909827	4.14908	1.89995	1.19477	2.03841
BLOC1S4	14.4646	23.2561	18.1841	16.3824	18.0718
BLOC1S5	61.9043	54.1948	31.802	44.7166	48.1544
BLOC1S6	8.00598	14.8816	4.95129	1.73145	7.39259
BLVRA	27.0114	30.9682	65.0885	31.43	38.6245
BLVRB	13.1318	23.5657	38.0867	10.0157	21.2
BLZF1	11.4969	16.3835	14.1237	2.6601	11.166
BMF	1.1423	0.856779	2.89306	0.143546	1.25892
BMI1	0.639545	2.43043	2.32266	1.90873	1.82534
BMP1	0	0	0	0	0
BMP10	0	0	0	0	0
BMP15	2.61441	2.9121	9.08561	3.06729	4.41985
BMP2	5.89202	8.85467	11.0882	2.23807	7.01824
BMP2K	0.8422	1.57156	0.972378	1.46295	1.21227
BMP3	0	0	0	0	0
BMP4	14.3908	24.0893	25.1186	12.9331	19.1329
BMP5	0	0	0	0	0
BMP6	1.03135	2.6268	8.3473	0.935837	3.23532
BMP7	0.728901	0.807917	1.10299	3.1181	1.43948
BMP8A	0	0	0	0	0
BMP8B	0	0	0	0.229863	0.0574657
BMPER	3.14814	1.36728	1.55165	1.557	1.90602
BMPR1A	6.81931	2.57312	6.10092	3.0312	4.63114
BMPR1B	0.387669	0	0.388464	0.030562	0.201674
BMPR2	1.21816	0.850277	0.609433	0.697443	0.843827
BMS1	100.253	119.791	62.5821	91.8121	93.6095
BMX	0	0	0	0	0
BNC1	0.300148	1.65392	2.56164	1.5766	1.52308
BNC2	0.355702	0.638278	0.374953	0.0870127	0.363986
BNIP1	15.6424	13.6054	13.2022	8.15345	12.6509
BNIP2	0	0.876115	0.697724	0.733926	0.576941
BNIP3	28.1865	38.5744	62.7603	34.0499	40.8928
BNIP3L	344.047	522.82	271.944	334.477	368.322
BNIPL	3.79412	2.55329	0.430602	0	1.6945
BOC	0.266047	0.189829	1.27037	0	0.431562
BOD1	265.819	255.214	192.533	176.782	222.587
BOD1L1	5.65098	10.8393	5.49547	8.04106	7.50671
BOK	5.44821	13.6798	39.2196	10.3369	17.1711
BOLA	2.8859	0.562904	1.8425	0.235774	1.38177
BOLA-A	0	0	0	0.121712	0.030428
BOLA-DMA	0	1.34025	0	0	0.335062
BOLA-DMB	0	0	0	0.10393	0.0259826
BOLA-DOA	0	0	0	0	0
BOLA-DOB	0	0	0	0	0
BOLA-DQA1	0	0	0	0	0
BOLA-DQA2	0	0	0	0	0
BOLA-DQA5	0	0	0	0	0
BOLA-DQB	0	0	0	0	0
BOLA-DRA	0	0	0	0	0
BOLA-DRB2	0.357693	0	0	0	0.0894232
BOLA-DRB3	0	1.2509	0.239087	0.157183	0.411792
BOLA-DYA	0	0	0	0	0
BOLA-DYB	0	0	0	0	0
BOLA-NC1	0.480167	0	1.17035	0	0.412631
BOLA1	13.5565	11.0013	17.6934	5.22604	11.8693
BOLA2B	23.0837	26.1178	71.9245	44.9286	41.5136
BOLA3	134.469	129.265	91.3862	148.656	125.944
BOLL	0	0	0	0.188262	0.0470654
BOP1	9.47845	10.9008	23.8925	14.1443	14.604
BORA	41.1123	48.1406	34.9064	50.4527	43.653
BOSTAUV1R403	0	0	0	0	0
BOSTAUV1R404	0	0	0	0	0
BOSTAUV1R414	0	0	0	0.0331609	0.00829022
BOSTAUV1R416	0	0	0	0	0
BOSTAUV1R417	0	0	0	0	0
BOSTAUV1R418	0	0	0	0	0
BOSTAUV1R419	0	0	0	0	0
BOSTAUV1R424	0	0	0	0	0
BOSTAUV1R425	0	0	0	0	0
BOSTAUV1R426	0	0	0	0	0
BOTA-T2R10B	0	0	0	0	0
BPGM	18.8612	4.00324	4.9188	10.7792	9.6406
BPHL	5.48293	15.6274	18.4903	6.31179	11.4781
BPI	0	0	0	0	0
BPIFA1	0	0	5.86088	0	1.46522
BPIFA2A	0	0	0	0	0
BPIFA2B	0	0	0	0	0
BPIFA2C	0	0	0	0	0
BPIFA2D	0	0	0	0	0
BPIFA3	0	0	0	0	0
BPIFA4	0	0	0	0	0
BPIFB1	0	4.38657	0.967397	0.211999	1.39149
BPIFB2	0	0	0	0	0
BPIFB3	0	0	0	0	0
BPIFB4	0	0	0	0	0
BPIFB5	0	0	0	0	0
BPIFB6	1.32612	0.839931	0	0	0.541513
BPIFC	0	0	0	0	0
BPNT1	8.38296	2.62864	3.18197	1.21111	3.85117
BPTF	9.76952	14.141	14.4477	8.02835	11.5966
BRAF	2.68201	6.10356	2.40312	1.06385	3.06314
BRAP	56.5958	63.244	51.8933	28.3753	50.0271
BRAT1	0	0	0	0	0
BRB	63.1524	59.6878	115.865	42.7741	70.3699
BRCA1	84.6937	115.725	36.5539	83.143	80.0288
BRCA2	10.9377	13.6794	9.77167	6.2449	10.1584
BRCC3	2.86049	3.15132	2.79652	4.16007	3.2421
BRD1	7.51498	2.78622	2.32985	2.48903	3.78002
BRD2	45.3224	61.6176	78.2298	60.9635	61.5333
BRD3	0.814823	1.54826	0.904208	0.48637	0.938416
BRD4	6.63002	10.4399	22.072	1.9421	10.271
BRD7	95.2685	89.2951	56.3026	56.7033	74.3924
BRD8	231.435	234.262	125.367	245.665	209.182
BRD9	21.4635	32.3042	23.4941	17.9348	23.7992
BRDT	7.8999	14.7606	3.82539	4.40111	7.72175
BRE	8.33316	11.4364	5.71635	4.51501	7.50022
BREH1	0.868575	2.8882	1.05148	2.59228	1.85013
BRF1	0.492864	0.292657	0.671233	0.073548	0.382575
BRF2	7.93348	16.7495	16.5404	10.8742	13.0244
BRI3	123.598	264.713	381.64	213.378	245.832
BRI3BP	11.7112	20.1163	44.3026	4.36577	20.124
BRICD5	0.65567	0	0.644242	0	0.324978
BRINP1	1.43031	0	2.19143	0	0.905436
BRINP2	0	0	0.0633622	0	0.0158406
BRINP3	0	0	0	0	0
BRIP1	1.3485	2.45982	0.342818	0.676136	1.20682
BRIX1	195.717	246.156	128.934	184.021	188.707
BRK1	134.552	241.149	113.662	129.003	154.591
BRMS1	210.081	207.382	301.44	154.288	218.298
BRMS1L	14.4622	13.6011	11.218	12.1405	12.8554
BROX	9.2264	3.97453	3.58733	4.80928	5.39938
BRPF1	4.91918	4.49144	5.74239	9.99097	6.28599
BRPF3	58.9598	82.9482	36.1129	58.2444	59.0663
BRS3	0	0	0	0	0
BRSK1	0	0	0	0	0
BRSK2	0	0	0	0	0
BRWD1	0.138943	1.61705	1.95534	0.290274	1.0004
BRWD3	7.30289	13.7735	6.65518	4.82117	8.13819
BSCL2	1.69861	4.94865	5.65485	0.811861	3.27849
BSDC1	33.2283	25.7765	18.0831	14.1932	22.8203
BSG	211.868	373.922	644.611	164.594	348.749
BSN	0	0.0888121	0	0	0.022203
BSND	0	0	0	0	0
BSP1	33.622	37.8271	34.9163	27.4629	33.4571
BSP3	0	0	0	0	0
BSP5	0	4.15614	0.632375	0	1.19713
BSPRY	0	1.81068	4.39241	0	1.55077
BST1	0	0	0	0	0
BSX	0	0	0	0	0
BTAF1	20.7446	43.373	28.57	21.312	28.4999
BTBD1	23.8354	29.2947	15.4023	9.31066	19.4607
BTBD10	66.7887	51.3231	18.8254	35.7079	43.1613
BTBD11	0	0	0.0802304	0	0.0200576
BTBD16	0	0	0.0884259	0	0.0221065
BTBD17	0	0	0	0	0
BTBD19	2.09418	8.33158	8.07958	2.96908	5.3686
BTBD2	0	0.837349	0.914539	0	0.437972
BTBD3	5.62934	11.493	6.74227	5.32622	7.2977
BTBD6	2.8278	8.20902	8.27294	0.468868	4.94466
BTBD7	19.0001	7.43851	8.91651	13.4966	12.2129
BTBD8	0.791939	1.3422	0.0808462	0.0531144	0.567025
BTBD9	0.674382	0	1.21134	1.10554	0.747815
BTC	0	0	0	0	0
BTD	3.30181	3.13693	3.33093	2.04384	2.95338
BTF3	1317.29	1379.24	1464.17	1811.22	1492.98
BTF3L4	117.273	76.7499	53.6129	80.2563	81.973
BTG1	491.723	482.759	284.816	501.282	440.145
BTG2	0	0	2.96214	0.0608561	0.755748
BTG3	4.84712	9.40987	8.69944	2.1385	6.27373
BTG4	4.24587	3.9116	6.30815	2.68797	4.2884
BTK	4.32195	7.90466	4.90506	4.38563	5.37932
BTLA	0.0953436	0	0	0	0.0238359
BTN1A1	0	0	0	0.168067	0.0420167
BTNL2	0.302998	0	0	0	0.0757496
BTNL9	0	0	0	0	0
BTRC	6.05947	9.54631	17.4559	18.7923	12.9635
BUB1	58.0548	81.1712	66.1119	60.4774	66.4538
BUB1B	32.9835	27.384	28.3956	25.4968	28.5649
BUB3	658.413	847.417	480.708	707.863	673.6
BUD13	19.1607	16.7061	22.5717	19.9063	19.5862
BUD31	86.9776	60.1618	96.2307	87.9717	82.8354
BVES	0.11252	0	0	0	0.02813
BYSL	15.6017	24.018	38.9546	16.987	23.8903
BZRAP1	0	0	0	0	0
BZW1	472.205	548.403	197.352	415.543	408.376
BZW2	775.002	867.192	833.233	756.194	807.905
C10H14orf1	18.4039	28.3087	55.3006	75.3515	44.3412
C10H14orf105	0	0	0	0	0
C10H14orf119	213.53	266.651	150.228	161.01	197.855
C10H14orf166	1389.62	997.565	431.282	621.123	859.898
C10H14orf169	74.9465	103.502	72.5545	93.8859	86.2223
C10H14orf37	15.7048	7.48893	14.6283	13.8052	12.9068
C10H14orf39	0.702362	0	0	0	0.17559
C10H14orf53	13.1006	3.61261	0	0	4.17831
C10H14orf93	0.919465	2.98869	7.01804	3.38983	3.57901
C10H15orf41	12.7433	12.319	1.78518	9.30467	9.03804
C10H15orf43	0.437494	0	0	0	0.109374
C10H15orf48	18.8618	0.407269	2.72448	20.4703	10.6159
C10H15orf52	0.0555883	0.792185	0.454236	0.663617	0.491407
C10H15orf54	0	0	0	0	0
C10H15orf57	16.4883	11.7056	4.86695	3.33052	9.09786
C10H15orf59	0	0.148645	0	0	0.0371613
C10H15orf61	4.32026	11.9031	3.92252	2.83665	5.74562
C10H15orf62	0.283585	0.449039	1.20156	1.01563	0.737453
C11H2orf40	0	0	0	0	0
C11H2orf42	4.34938	2.59737	1.11117	0.16858	2.05662
C11H2orf43	5.87951	2.73232	2.21395	3.05705	3.47071
C11H2orf44	2.35555	5.2218	1.32395	1.07126	2.49314
C11H2orf49	26.5285	25.5037	20.2152	24.7421	24.2474
C11H2orf50	0	0	0	0	0
C11H2orf61	0	0.171468	0.163865	0	0.0838331
C11H2orf68	34.344	46.5419	37.9885	29.7615	37.159
C11H2orf70	0	0	0	0	0
C11H2orf71	0	0	0	0	0
C11H2orf73	0	0	0	0	0
C11H2orf74	0	0	0	0	0
C11H2orf78	0	0	0	0	0
C11H2orf81	0.139153	0.264407	0	0.166121	0.14242
C11H9orf114	25.4508	44.3147	50.2863	49.0146	42.2666
C11H9orf116	20.271	38.5597	56.5931	13.2896	32.1784
C11H9orf117	0.349618	0	0	0.119202	0.117205
C11H9orf142	0.868498	3.76953	15.4272	2.3261	5.59783
C11H9orf16	17.5625	32.943	51.5166	10.4831	28.1263
C11H9orf171	0	0	0	0	0
C11H9orf172	0.515745	0	0.0372741	0.102617	0.163909
C11H9orf173	0	0	0	0	0
C11H9orf50	0	0	0	0	0
C11H9orf69	15.8703	13.7375	32.661	7.4381	17.4267
C11H9orf78	75.0291	95.2313	40.7288	61.6243	68.1534
C11H9orf9	14.8653	21.1267	20.343	8.9255	16.3151
C13H10orf113	0	0	0	0	0
C13H10orf67	0	0	0	0	0
C13H20orf141	0	0	0	0	0
C13H20orf144	0	0.281552	0	0	0.0703881
C13H20orf173	0	0	0	0	0
C13H20orf194	2.31962	2.07665	0.730444	1.03498	1.54042
C13H20orf195	0	0	0	0	0
C13H20orf196	7.65987	0.778059	13.2426	7.37451	7.26376
C13H20orf202	0	0	0	0	0
C13H20orf24	1503.02	1029.02	1092.52	966.499	1147.77
C13H20orf27	49.6321	32.7088	76.9598	65.431	56.1829
C13H20orf85	0	0	0	0	0
C13H20orf96	0	0	0	0.232453	0.0581132
C14H8orf22	0	0	0	0	0
C14H8orf33	53.216	94.8777	41.7581	63.6647	63.3791
C14H8orf34	1.95033	2.94249	0.272427	2.43993	1.90129
C14H8orf37	0.570979	5.15341	2.13845	1.57629	2.35978
C14H8orf46	0	0	0.313998	0.258039	0.143009
C14H8orf59	135.971	58.7186	84.4679	54.3667	83.3811
C14H8orf76	90.0962	61.4427	53.8622	49.6149	63.754
C14H8orf82	8.16049	10.7933	13.9467	12.0343	11.2337
C14H8orf88	1.29053	1.22608	0	0.385161	0.725444
C14H8orf89	68.1884	53.4929	36.219	27.9365	46.4592
C15H11orf1	0	0	0	0	0
C15H11orf16	1.54939	0.13382	1.15098	0.840762	0.918739
C15H11orf30	2.00705	3.37224	2.73347	2.27896	2.59793
C15H11orf31	794.833	1645.92	1292.49	1739.46	1368.17
C15H11orf34	0	0.180915	3.11208	0	0.823249
C15H11orf42	8.42977	9.01731	6.68989	6.33629	7.61831
C15H11orf49	0	0.239191	0.235958	0	0.118787
C15H11orf52	3.19649	0	9.32853	0.817712	3.33568
C15H11orf53	0	0	0	0	0
C15H11orf57	106.129	119.14	41.5117	76.4951	85.8189
C15H11orf58	206.292	270.079	106.642	153.92	184.233
C15H11orf63	0	0	0	0	0
C15H11orf65	0	0	0	0.140222	0.0350556
C15H11orf70	0.207092	1.18128	1.31699	0.247325	0.738171
C15H11orf71	11.716	8.90469	27.0492	7.39291	13.7657
C15H11orf74	23.3282	13.6462	18.6878	11.7338	16.849
C15H11orf88	0	0	0.772434	0	0.193109
C15H11orf91	0	0	0	0	0
C15H11orf94	0	0	0	0.468868	0.117217
C15H11orf96	112.521	105.57	59.0792	21.7506	74.7301
C15H11orf97	0	0	0	0	0
C16H1orf100	0	0	0	0	0
C16H1orf101	0	0	0	0	0
C16H1orf105	0	0	0	0	0
C16H1orf106	0	0	0	0	0
C16H1orf115	0	0	3.22998	0	0.807494
C16H1orf116	0	0	0	0	0
C16H1orf159	2.72058	5.98565	6.11027	3.33331	4.53745
C16H1orf167	0	0.167131	0	0	0.0417827
C16H1orf174	33.9058	52.5793	50.8438	55.7538	48.2707
C16H1orf186	0.235316	0	0	0	0.058829
C16H1orf21	14.8576	2.40999	26.6265	4.65058	12.1362
C16H1orf233	0.140568	0.133548	1.27626	0.0839053	0.408571
C16H1orf27	35.384	47.3018	25.8717	49.9985	39.639
C16H1orf53	8.90166	6.90377	5.9379	6.83155	7.14372
C16H1orf74	0.467053	3.77165	9.75299	4.04193	4.5084
C16H1orf86	15.5421	23.5162	23.5188	14.5457	19.2807
C16H1orf95	0	0	0	0	0
C17H12orf43	0.315455	1.49851	0.693479	1.00034	0.876947
C17H12orf65	69.0222	59.4517	104.941	51.3491	71.1911
C17H22orf29	0	0	0	0	0
C17H22orf39	3.40611	10.0728	15.7936	5.95236	8.80622
C17H4orf29	115.082	135.689	55.6368	110.457	104.216
C17H4orf33	0.481568	1.29424	0.121971	1.32423	0.805502
C17H4orf45	0	0	0	0	0
C17H4orf46	3.68662	8.48686	0.386217	1.43882	3.49963
C17H4orf51	0	1.77664	0	0	0.444159
C17H5orf52	4.2267	10.3737	6.71575	8.62001	7.48403
C18H16orf46	0.818037	0	1.80376	1.32536	0.986788
C18H16orf70	25.791	34.0666	36.3145	32.3594	32.1329
C18H16orf74	29.3437	59.7864	110.414	35.5737	58.7795
C18H16orf86	0	0	0	0	0
C18H16orf87	44.5647	84.4084	46.9594	13.0096	47.2355
C18H16orf95	0	0	0.154777	0	0.0386942
C18H19orf12	0.338844	0	1.43569	0.269676	0.511053
C18H19orf18	2.67577	6.9909	5.87112	2.66196	4.54994
C18H19orf33	4.60827	4.04136	5.97717	2.75069	4.34437
C18H19orf40	39.7235	35.2569	63.828	35.4106	43.5548
C18H19orf47	3.62393	3.30338	2.74262	2.07544	2.93634
C18H19orf48	6.39358	8.25487	21.4514	9.39817	11.3745
C18H19orf54	0.386844	1.65386	1.93176	1.15454	1.28175
C18H19orf68	0.0777203	0.222554	0	0	0.0750687
C18H19orf73	0	0	0	0	0
C18H19orf81	0	0	0	0	0
C18H19orf84	0	0	0	0	0
C18H3orf36	0	0	0	0	0
C19H17orf100	0	0	0	0	0
C19H17orf102	0	0	0	0	0
C19H17orf104	0.693834	0.0517817	0	0.155309	0.225231
C19H17orf105	0	0	0	0	0
C19H17orf107	0	0	0.301732	0	0.075433
C19H17orf49	55.9037	58.742	68.0243	39.2216	55.4729
C19H17orf50	0	0	0.621389	0	0.155347
C19H17orf53	0.585549	4.22794	3.24301	2.62137	2.66947
C19H17orf58	61.1154	97.3632	21.7437	40.4714	55.1734
C19H17orf59	31.0908	39.1452	23.9804	27.4769	30.4233
C19H17orf62	2.79289	7.10131	12.5309	8.57876	7.75097
C19H17orf64	0	0	0	0	0
C19H17orf67	0	0	0	0	0
C19H17orf70	0.23337	0.27853	1.04225	0	0.388538
C19H17orf75	1.98518	2.3387	1.58613	3.0335	2.23588
C19H17orf78	0.654817	0	0	0	0.163704
C19H17orf80	3.50774	4.20956	4.97277	5.69362	4.59593
C19H17orf85	23.1578	20.7685	9.78788	18.4108	18.0312
C19H17orf89	39.442	63.0911	42.7537	45.8849	47.7929
C19H17orf96	0	0	0	0	0
C19H17orf97	0	0	0	0	0
C19H17orf98	4.74672	0	1.07743	0.708333	1.63312
C1D	22.188	32.6936	10.8475	8.4898	18.5547
C1GALT1	18.484	8.41764	1.1352	1.82366	7.46513
C1GALT1C1	17.4784	13.0236	3.70736	7.48607	10.4238
C1H21orf140	0	0.257285	0	0	0.0643214
C1H21orf2	2.73088	4.23251	6.91459	2.14448	4.00562
C1H21orf33	13.4607	20.7823	23.6415	13.962	17.9617
C1H21orf58	0.581224	0.631083	0.753877	0.892117	0.714575
C1H21orf59	89.1099	117.268	85.9385	72.15	91.1166
C1H21orf62	0	0	0	0	0
C1H21orf91	5.39256	14.6249	2.04385	2.312	6.09332
C1H3orf17	49.4704	83.7763	67.1704	63.6077	66.0062
C1H3orf30	0	0	0	0	0
C1H3orf33	2.95997	7.11118	7.42907	6.75547	6.06392
C1H3orf38	52.1999	86.0225	60.7238	62.6919	65.4095
C1H3orf52	0	0	0	0	0
C1H3orf58	16.1577	32.4839	8.68122	2.16732	14.8725
C1H3orf70	0	1.60176	2.67879	1.50953	1.44752
C1H3orf80	0	0	0	0	0
C1QA	0	0	0	0	0
C1QB	0	0	0	0	0
C1QBP	4301.9	4067.71	2993.36	5665.88	4257.21
C1QC	0	0	0	0	0
C1QL1	0	0.210825	0	0	0.0527064
C1QL2	0	0	0	0.900227	0.225057
C1QL3	0	0	0	0	0
C1QL4	0	1.74544	1.33444	0	0.769969
C1QTNF1	0.11007	2.09147	0.0999365	0.52561	0.706771
C1QTNF2	0	0	0	0	0
C1QTNF3	0	0	0	0	0
C1QTNF4	0	0	0.703196	0	0.175799
C1QTNF5	0	0	2.28739	0.501265	0.697164
C1QTNF6	0	0	0	0	0
C1QTNF7	0	0	0	0	0
C1QTNF8	0	0	0	0	0
C1QTNF9	0.221907	0	0	0.264914	0.121705
C1R	3.38814	2.47521	0	0	1.46584
C1RL	0	0	0	0	0
C1S	2.27041	1.87568	3.67465	5.53871	3.33986
C2	0	0	0	0	0
C20H5orf22	12.2565	16.364	8.65676	5.50416	10.6954
C20H5orf28	8.85248	4.04136	2.19204	5.3527	5.10965
C20H5orf34	2.43666	5.72651	2.09589	3.16373	3.3557
C20H5orf42	1.93218	3.80238	3.26371	1.14762	2.53647
C20H5orf47	0.537931	0	0	0	0.134483
C20H5orf49	61.7457	83.7504	59.587	28.2796	58.3407
C21H14orf132	0	0	0	0	0
C21H14orf142	113.254	123.367	44.6768	94.2929	93.8977
C21H14orf159	0.0567521	0	0	0.101627	0.0395947
C21H14orf180	0	0	0	0.135613	0.0339034
C21H14orf2	775.122	503.24	994.997	787.193	765.138
C21H14orf79	1.10599	1.05075	4.16011	0.660167	1.74425
C21H14orf80	0	0	0.2712	0	0.0678001
C21H15orf26	0.937276	9.57255	0	0	2.62746
C21H15orf27	0	0	0	0	0
C21H15orf39	23.7157	25.803	49.4785	26.5005	31.3744
C21H15orf40	39.022	34.5193	22.3727	29.3888	31.3257
C21H5orf51	0	0	0	0	0
C22H3orf14	33.1401	25.8245	14.682	14.7229	22.0924
C22H3orf18	0	0	0	0	0
C22H3orf20	2.14639	0.568993	1.13306	0.625662	1.11853
C22H3orf22	0	0	0	0	0
C22H3orf35	50.6023	46.2591	33.7983	55.6554	46.5788
C22H3orf56	0	0	0	0	0
C22H3orf62	8.10571	15.5403	34.5781	21.8208	20.0112
C22H3orf67	0.0802602	0	0	0.239538	0.0799495
C22H3orf84	0	0	0	0	0
C23H6orf10	0	0	0	0	0
C23H6orf106	61.7937	65.464	82.393	63.662	68.3282
C23H6orf132	0	0.160013	0.458755	0	0.154692
C23H6orf136	3.14711	11.1055	14.2869	23.2132	12.9382
C23H6orf141	20.4298	41.2689	14.4069	19.8902	23.999
C23H6orf15	0	0.786022	0.901404	0	0.421856
C23H6orf201	3.11029	0	1.23267	0.280108	1.15577
C23H6orf222	0	0	0.0457603	0.0601683	0.0264821
C23H6orf223	0	0	0	0	0
C23H6orf226	70.4414	103.284	73.7764	137.562	96.2659
C23H6orf229	0	0	0	0	0
C23H6orf25	0.365575	1.96814	5.1699	0.491568	1.99879
C23H6orf47	0.168185	1.43808	0.152701	0.10039	0.464838
C23H6orf62	101.927	201.296	74.5049	82.7857	115.128
C23H6orf89	2.05052	1.87568	3.05192	2.98404	2.49054
C24H18orf21	144.946	172.624	65.489	119.322	125.595
C24H18orf25	24.9569	34.7339	40.3494	23.3907	30.8578
C24H18orf32	87.0224	186.836	86.5329	130.913	122.826
C24H18orf42	0.940864	4.24592	0.533903	0	1.43017
C24H18orf54	1.74213	0	2.5573	4.39451	2.17348
C24H18orf63	0	0	0	0	0
C24H18orf8	27.8843	43.8635	52.5217	37.1965	40.3665
C25H16orf13	30.3291	39.355	84.6343	46.7707	50.2723
C25H16orf45	0	0	0	0	0
C25H16orf52	1.42892	6.56156	2.16228	1.70586	2.96465
C25H16orf54	0.136339	0.906716	0.123788	0.244144	0.352747
C25H16orf58	0.36622	0	0	0	0.0915551
C25H16orf59	37.0962	82.0125	78.3586	128.995	81.6156
C25H16orf62	4.27822	5.45801	2.32198	1.91181	3.49251
C25H16orf71	0.310196	0.314409	0.582954	0.395073	0.400658
C25H16orf72	78.9411	72.6912	71.306	37.9378	65.219
C25H16orf82	0	0	0	0	0
C25H16orf89	0	0	0	0.122616	0.0306541
C25H16orf90	0	0	0	0	0
C25H16orf91	846.81	953.541	433.352	1053.62	821.832
C25H16orf92	0	0	0	0	0
C25H16orf93	0.621806	4.33219	6.12212	2.69356	3.44242
C25H16orf96	0	0.0562984	0	0	0.0140746
C25H7orf26	14.5006	18.0565	13.1656	15.7142	15.3592
C25H7orf43	1.11531	1.3486	3.77436	1.51303	1.93783
C25H7orf50	15.5513	17.0284	38.5468	8.33861	19.8663
C25H7orf61	0	0.487363	0	0	0.121841
C26H10orf120	0	0	0	0	0
C26H10orf2	20.5875	35.5625	21.0711	23.9817	25.3007
C26H10orf32	4.72032	11.6871	3.11691	11.2703	7.69866
C26H10orf62	0	0	0	0.0635509	0.0158877
C26H10orf76	13.0829	17.4317	19.1214	15.5157	16.2879
C26H10orf82	0	0	0.522458	0.686958	0.302354
C26H10orf88	10.6298	10.1728	9.78195	17.8541	12.1097
C26H10orf90	0	0	0	0	0
C26H10orf95	0	0	0	0	0
C27H4orf47	1.43691	0.17466	1.00149	0	0.653266
C27H8orf4	1.2732	0.806411	2.50463	0	1.14606
C27H8orf48	13.2277	8.55265	2.16846	1.42561	6.34361
C28H10orf10	0	0	0	0	0
C28H10orf105	0	0	0	0	0
C28H10orf11	0	0	0	0	0
C28H10orf128	0	0	0	0	0
C28H10orf35	10.3025	16.666	44.4947	21.6067	23.2675
C28H10orf53	0	0	0	0	0
C28H10orf54	0	0	0	0	0
C28H10orf71	0	0	0	0	0
C28H10orf99	3.78762	14.6188	1.50453	7.34774	6.81467
C28H1orf198	0.319649	0	0	0	0.0799123
C29H11orf54	15.9375	10.4465	21.3415	5.13673	13.2155
C29H11orf68	1.59415	3.36564	5.30708	1.37447	2.91034
C29H11orf73	76.9954	82.3961	111.487	46.1296	79.2521
C29H11orf84	0.662664	3.62003	5.63261	0.395546	2.57771
C29H11orf85	0	0	0	0	0
C29H11orf86	0.294145	0	0.801195	0	0.273835
C29H11orf95	0	0	0	0	0
C2CD2	0.577961	2.74549	2.41386	0.137995	1.46883
C2CD2L	1.08136	2.13367	1.96358	1.24126	1.60497
C2CD3	1.4778	1.1232	1.87845	0.705683	1.29628
C2CD4A	0	0	0	0.326427	0.0816068
C2CD4B	0	0	0	0	0
C2CD4C	0	0	0	0	0
C2CD4D	0	0	0	0	0
C2CD5	1.51423	2.34563	4.31144	2.484	2.66383
C2H1orf234	0	0	0	0	0
C2H1orf64	0	0	0	0	0
C2H2orf47	36.9451	36.2643	26.4559	30.6191	32.5711
C2H2orf57	0	0	0	0	0
C2H2orf66	1.33372	0	0	0	0.333429
C2H2orf69	0.53114	0.0720879	0.275566	0.0905827	0.242344
C2H2orf72	0.386551	0	0.700488	0.656236	0.435819
C2H2orf76	54.8306	80.1422	34.0395	36.382	51.3486
C2H2orf80	0	0	7.35949	5.44477	3.20106
C2H2orf88	0	1.21323	0.064294	0	0.319382
C3	10.5077	12.3336	6.9924	3.20275	8.25911
C3AR1	0	0	0	0	0
C3H1orf109	6.73526	4.26594	1.8473	3.81091	4.16485
C3H1orf110	0	0.156083	0	0	0.0390209
C3H1orf111	0	0	0.538137	0.353787	0.222981
C3H1orf122	5.48876	89.9529	121.783	61.8394	69.766
C3H1orf123	144.405	66.8267	135.132	84.869	107.808
C3H1orf141	0	0.134989	2.09018	0	0.556293
C3H1orf146	45.2962	75.0347	15.8044	24.9388	40.2685
C3H1orf162	5.28514	3.43556	5.8088	23.7434	9.56823
C3H1orf168	0	0	0	0	0
C3H1orf177	0	0	0	0	0
C3H1orf185	0	0	0	0	0
C3H1orf189	0.795673	0	2.16726	0.71241	0.918836
C3H1orf194	0.389432	0	0	1.16226	0.387924
C3H1orf210	0	0	0	0	0
C3H1orf216	19.272	25.1653	31.0006	17.8068	23.3112
C3H1orf226	0.430121	2.17942	1.10648	0.898593	1.15365
C3H1orf228	1.35253	0	0	0	0.338133
C3H1orf43	93.6507	198.851	177.092	161.419	157.753
C3H1orf50	65.4047	107.476	57.5993	77.7455	77.0563
C3H1orf52	36.3619	21.4887	7.33425	14.7363	19.9803
C3H1orf54	4.01646	3.75269	20.8046	7.07324	8.91175
C3H1orf56	0.612734	0	0.139081	0.712022	0.365959
C3H1orf68	0	0	0	0	0
C3H1orf85	9.2854	14.8987	17.7977	8.12892	12.5277
C3H1orf87	0	0	0	0.0967986	0.0241997
C3H1orf94	0	0	0	0	0
C3H2orf54	0	0	0	0	0
C3H2orf82	0	0	0	0	0
C4A	0	0	0	0	0
C4BPA	0	0	0	0	0
C4BPB	0	0	0	0.121942	0.0304855
C4H7orf25	4.94808	30.2419	20.0849	5.22642	15.1253
C4H7orf31	4.58998	5.18626	9.26559	3.46452	5.62659
C4H7orf34	0	0	0	0	0
C4H7orf49	10.1144	4.97678	7.38478	3.63769	6.52841
C4H7orf55	1.87244	20.1612	18.7006	12.2943	13.2571
C4H7orf57	0	0	0	0.176421	0.0441052
C4H7orf60	1.619	0.869387	0.383464	0.924368	0.949054
C4H7orf62	0	0	0	0	0
C4H7orf72	0	0	0	0	0
C4H7orf73	11.8615	27.7196	29.2139	16.1949	21.2475
C5	0	2.47259	0	0.0310696	0.625916
C5AR1	0	0	0	0	0
C5AR2	1.4646	0	0.0949834	0	0.389897
C5H12orf10	13.0535	20.519	36.8481	14.1667	21.1468
C5H12orf29	74.4413	71.3974	28.108	70.2485	61.0488
C5H12orf4	95.8089	56.0355	47.0673	78.2453	69.2892
C5H12orf40	0	0	0	0	0
C5H12orf42	0	0	0	0	0
C5H12orf45	44.6427	40.9207	22.5842	29.4606	34.402
C5H12orf5	18.4911	28.7283	10.0732	22.2047	19.8743
C5H12orf50	0	1.50678	0	0.0756725	0.395613
C5H12orf54	39.7649	20.1253	12.822	14.419	21.7828
C5H12orf56	0	0	0	0	0
C5H12orf57	419.493	449.009	529.058	337.855	433.854
C5H12orf60	0	0	0.123605	0	0.0309012
C5H12orf66	0	0	0.187484	0	0.046871
C5H12orf71	0	0	0	0	0
C5H12orf73	43.3178	67.4234	33.4721	56.1708	50.096
C5H12orf75	0	0	0	0	0
C5H12orf80	0	0	0	0	0
C5H22orf23	0.758044	0.360094	0.172064	0	0.32255
C5H22orf46	0	0	0	0	0
C6	0	0	0	0	0
C6H4orf17	0	0	0	0.11258	0.0281449
C6H4orf19	51.5981	59.5236	71.7063	84.4835	66.8279
C6H4orf22	0	0	0	0	0
C6H4orf26	0	0	0	0	0
C6H4orf3	15.355	9.73355	16.7947	15.6846	14.392
C6H4orf32	1.99476	2.00043	0.301853	0.793787	1.27271
[truncated: 19,276 more rows]

## Sheet: 6. Expression, endo (TPM)
Gene_ID	Gene_symbol	IPSI-day5 (#8-1350)	IPSI-day5 (#1-315)	IPSI-day5 (#3-175)	IPSI-day5 (#4-184)	IPSI-day5 (#7-300)		Average (TPM)
gene-BOS_13025	20ALPHA-HSD	0	0	0.17556	0	0		0.035112
gene-BOS_25730	5htr2c	0	0	0	0	0		0
gene-BOS_18184	A1BG	0	0	0	0	0		0
gene-BOS_12668	A2LD1	19.9112	23.1833	15.6776	23.7283	17.2539		19.9509
gene-BOS_5893	A2M	32.0312	9.56567	12.5977	4.71584	4.03252		12.5886
gene-BOS_5917	A2ML1	1.53842	2.44532	1.61235	2.2549	2.72236		2.11467
gene-BOS_1288	A4GNT	0	0	0.200273	0	0		0.0400546
gene-BOS_4966	AAAS	12.4329	15.8886	20.4599	12.9672	12.2619		14.8021
gene-BOS_16499	AACS	18.842	19.5736	25.7094	25.5524	25.8796		23.1114
gene-BOS_1183	AADAC	0	0	0.054534	0	0.222069		0.0553206
gene-BOS_16023	AADACL3	0.493981	0.588405	0.330107	0.11285	0.70035		0.445139
gene-BOS_8561	AADAT	15.6852	17.8895	18.1973	27.4293	18.7687		19.594
gene-BOS_8566	AADAT	0.177136	0.527056	0.432725	0.658629	0.600612		0.479232
gene-BOS_11787	AAK1	14.8765	19.1221	14.0542	21.0696	15.1691		16.8583
gene-BOS_2115	AAMP	105.397	100.021	107.077	91.0364	100.4		100.786
gene-BOS_19469	AANAT	0.148236	0	0.074532	0	0		0.0445536
gene-BOS_19532	AANAT	0.104756	0	0.19887	0	0		0.0607252
gene-BOS_16934	AARS	81.9978	84.0074	75.3737	101.386	90.7318		86.6994
gene-BOS_19058	AARSD1	45.4644	43.5989	30.6866	41.2995	42.3232		40.6745
gene-BOS_6704	AASDH	10.5869	14.9004	15.1683	16.9108	18.3313		15.1795
gene-BOS_14244	AASDHPPT	44.7401	39.7811	47.281	48.9736	50.1071		46.1766
gene-BOS_20626	AASDHPPT	13.5039	13.4221	16.0936	14.1818	15.2241		14.4851
gene-BOS_4416	AASS	12.723	12.4882	9.07004	10.9831	11.0101		11.2549
gene-BOS_18411	AATF	26.0127	15.3316	22.5127	20.1522	17.3975		20.2813
gene-BOS_19427	AATK	0.662244	1.42909	1.78547	1.55109	2.3001		1.5456
gene-BOS_22429	ABAT	63.9751	32.0894	28.6628	49.2496	32.5073		41.2968
gene-BOS_22446	ABAT	83.6097	38.6644	33.0503	55.9291	41.6158		50.5738
gene-BOS_9308	ABCA1	12.7553	13.1752	23.541	10.2086	19.8852		15.9131
gene-BOS_19588	ABCA10	1.24472	2.06317	3.89244	2.34996	3.60177		2.63041
gene-BOS_2060	ABCA12	0	0	0.013703	0	0		0.0027406
gene-BOS_3985	ABCA13	0.132538	0.08584	0.130708	0.191116	0.140376		0.136116
gene-BOS_12279	ABCA2	7.22796	17.5835	17.4668	12.4742	15.8318		14.1168
gene-BOS_22445	ABCA3	11.2356	17.6379	15.4164	17.0239	14.7235		15.2075
gene-BOS_3297	ABCA4	0.019738	0	0.016346	0.165693	0.034093		0.047174
gene-BOS_19575	ABCA5	15.8049	16.6968	23.425	16.6081	21.5216		18.8113
gene-BOS_19589	ABCA6	3.33916	4.37903	4.9135	3.69389	4.91608		4.24833
gene-BOS_8076	ABCA7	2.03706	3.94238	3.43605	4.31968	3.5581		3.45865
gene-BOS_19580	ABCA9	5.20207	3.31633	6.84576	2.72846	6.92528		5.00358
gene-BOS_4142	ABCB1	16.9763	35.9583	39.3524	46.3196	47.1375		37.1488
gene-BOS_23977	ABCB10	10.4773	14.6778	15.8472	18.4802	16.9082		15.2781
gene-BOS_1671	ABCB11	0	0.099472	0	0	0.07292		0.0344784
gene-BOS_4100	ABCB5	0.054502	0.323742	0.158858	0.183448	0.427948		0.2297
gene-BOS_2119	ABCB6	16.9136	18.6822	24.0873	18.7563	16.7588		19.0396
gene-BOS_25793	ABCB7	22.618	26.9938	27.6674	23.7765	26.547		25.5205
gene-BOS_4761	ABCB8	15.1653	20.0215	26.6649	23.2506	19.2199		20.8644
gene-BOS_16586	ABCB9	1.878	1.9476	1.92663	3.73994	3.36691		2.57182
gene-BOS_22738	ABCC1	28.8862	40.0632	26.7049	51.727	35.6835		36.613
gene-BOS_21444	ABCC10	7.03319	10.6816	9.46427	9.77293	8.99598		9.1896
gene-BOS_17292	ABCC11	0.026232	0.047023	0	0.040607	0		0.0227724
gene-BOS_23511	ABCC2	0	0	0	0	0		0
gene-BOS_19003	ABCC3	12.1193	15.4404	18.2955	47.8002	28.7249		24.476
gene-BOS_12610	ABCC4	3.28995	2.59257	4.97294	3.06356	3.19595		3.42299
gene-BOS_176	ABCC4	0	0.221643	0.451657	0	3.45571		0.825801
gene-BOS_990	ABCC5	31.4102	47.6543	42.0917	35.3142	57.3271		42.7595
gene-BOS_14519	ABCC8	0.504692	0.444553	0.441493	0.675693	1.59357		0.732
gene-BOS_25458	ABCD1	8.12879	9.9812	10.955	9.55762	11.0633		9.93717
gene-BOS_5215	ABCD2	0.096723	0.254534	0.240177	0	0.214539		0.161195
gene-BOS_3313	ABCD3	57.4792	69.952	45.9889	88.9929	87.4647		69.9755
gene-BOS_11049	ABCD4	15.0099	25.5432	31.1563	18.9568	27.0555		23.5443
gene-BOS_16280	ABCE1	51.4162	50.1694	62.1106	62.906	49.9793		55.3163
gene-BOS_4766	ABCF2	30.2422	26.9771	33.3902	33.0062	29.2221		30.5676
gene-BOS_997	ABCF3	30.0085	32.4997	39.7128	36.6395	39.1913		35.6104
gene-BOS_1382	ABCG1	132.246	79.7562	105.175	107.866	125.432		110.095
gene-BOS_6553	ABCG2	60.3086	112.947	83.3178	91.7291	117.563		93.1732
gene-BOS_14454	ABCG4	0.263236	0.877559	0.936469	0.842484	1.04626		0.793202
gene-BOS_11488	ABCG5	0	0.144941	0	0.132439	0		0.055476
gene-BOS_11475	ABCG8	0	0	0	0	0		0
gene-BOS_11828	ABHD1	12.4945	30.7721	13.7078	34.6782	37.0136		25.7332
gene-BOS_755	ABHD10	34.7947	39.1152	37.1824	36.0437	38.2187		37.0709
gene-BOS_22964	ABHD11	66.0544	82.4062	82.41	95.7604	66.6149		78.6492
gene-BOS_13001	ABHD12	47.5805	64.06	72.352	70.208	62.1376		63.2676
gene-BOS_10844	ABHD12B	0	0	0	0	0		0
gene-BOS_12720	ABHD13	31.7383	32.3954	34.2747	38.9971	36.1213		34.7054
gene-BOS_21096	ABHD14A	13.3024	15.9225	16.2454	14.6464	14.721		14.9675
gene-BOS_21009	ABHD14B	71.8658	147.887	95.6898	172.943	169.672		131.612
gene-BOS_20127	ABHD2	34.8874	47.3877	57.0964	63.7816	68.3357		54.2977
gene-BOS_22216	ABHD3	14.7122	17.5366	12.7544	18.4208	19.1412		16.513
gene-BOS_10170	ABHD4	44.789	48.718	39.2854	39.1133	45.6398		43.5091
gene-BOS_20727	ABHD5	10.9398	9.34804	9.91227	10.4923	14.9639		11.1313
gene-BOS_20937	ABHD6	8.49473	15.7908	10.3882	14.5267	17.2533		13.2907
gene-BOS_7179	ABHD8	14.5134	20.6536	22.5992	17.6641	20.966		19.2792
gene-BOS_12878	ABI1	29.8609	27.8607	32.3619	32.2498	27.2367		29.914
gene-BOS_1973	ABI2	15.8268	20.0243	19.9671	14.2246	24.7451		18.9576
gene-BOS_18973	ABI3	2.77855	5.82724	5.94476	6.63972	5.45063		5.32818
gene-BOS_717	ABI3BP	3.7378	7.04151	13.82	5.79928	13.9378		8.86729
gene-BOS_12175	ABL1	56.4976	38.6342	45.7331	35.9566	39.2956		43.2234
gene-BOS_15887	ABL2	4.84468	4.71164	4.67659	4.82045	5.69367		4.94941
gene-BOS_23582	ABLIM1	52.5914	59.8932	68.5269	72.0965	77.5326		66.1281
gene-BOS_8316	ABLIM3	41.956	5.30804	5.07034	5.60555	3.59527		12.307
gene-BOS_12092	ABO	2.16707	0.846515	2.45271	5.05464	6.11168		3.32652
gene-BOS_4752	ABP1	1.26474	2.08059	2.10073	1.89973	0.884915		1.64614
gene-BOS_18559	ABR	54.9906	49.0733	59.7286	70.4874	44.0234		55.6606
gene-BOS_14018	ABRA	0.297901	0	0	0	0.117086		0.0829974
gene-BOS_21887	ABT1	24.2329	20.5021	26.0482	20.3145	21.8784		22.5952
gene-BOS_21226	ABTB1	96.433	109.089	92.5794	60.7792	78.6892		87.5139
gene-BOS_15079	ABTB2	3.06213	2.24123	3.27273	1.48086	2.83315		2.57802
gene-BOS_20691	ACAA1	61.5145	64.8892	61.8123	64.5477	66.543		63.8614
gene-BOS_22269	ACAA2	62.7317	83.0396	64.9972	93.2171	83.0262		77.4024
gene-BOS_18465	ACACA	22.0115	20.2353	20.199	25.7824	23.8527		22.4162
gene-BOS_16637	ACACB	0.228432	0.765155	0.442214	0.270778	1.14851		0.571017
gene-BOS_16606	ACAD10	11.7572	10.0795	10.8758	8.22413	10.8659		10.3605
gene-BOS_1335	ACAD11	13.785	11.1754	13.7856	15.984	11.244		13.1948
gene-BOS_15439	ACAD8	37.6938	48.2327	48.0233	42.409	42.8108		43.8339
gene-BOS_21235	ACAD9	24.5877	30.0695	33.6373	20.5149	29.8989		27.7417
gene-BOS_247	ACAD9	12.4207	14.8648	20.1126	17.8038	21.1496		17.2703
gene-BOS_2023	ACADL	8.77197	10.3004	7.5396	10.8382	9.58636		9.40729
gene-BOS_3358	ACADM	33.5282	43.408	37.5618	54.1037	40.9742		41.9152
gene-BOS_16520	ACADS	55.7119	63.7486	60.5035	71.5158	47.0607		59.7081
gene-BOS_23630	ACADSB	60.8548	83.494	53.8731	99.4148	87.5522		77.0378
gene-BOS_18665	ACADVL	90.1982	99.0433	104.342	117.257	99.5991		102.088
gene-BOS_20116	ACAN	0.139863	0.582812	0.988178	0.81496	0.72719		0.650601
gene-BOS_18675	ACAP1	14.3746	25.6792	22.1986	16.5372	28.5824		21.4744
gene-BOS_918	ACAP2	6.00068	9.04291	9.65591	9.51448	11.8117		9.20514
gene-BOS_15898	ACAP3	33.5002	58.3772	53.1347	35.9565	49.9577		46.1853
gene-BOS_14313	ACAT1	94.7544	118.947	104.363	107.857	106.157		106.416
gene-BOS_10001	ACAT2	45.2475	43.5445	51.1125	54.5744	45.8708		48.0699
gene-BOS_15735	ACBD3	66.1616	58.4557	60.7262	62.5766	59.694		61.5228
gene-BOS_19275	ACBD4	7.02041	15.265	9.8912	11.7753	10.4612		10.8826
gene-BOS_12849	ACBD5	34.8317	41.3129	34.7251	46.1864	40.5577		39.5227
gene-BOS_15928	ACBD6	20.123	18.978	22.1207	23.8808	17.8826		20.597
gene-BOS_12855	ACBD7	5.88227	3.89493	2.65259	3.31612	2.31675		3.61253
gene-BOS_18505	ACCN1	10.3264	0	0	0	0		2.06529
gene-BOS_5097	ACCN2	0.259312	0	0.094232	0	0.400202		0.150749
gene-BOS_4613	ACCN3	0.105401	0.123486	0.440364	0.127928	0.16948		0.193332
gene-BOS_15121	ACCS	17.0854	20.0052	15.6746	16.7059	18.337		17.5616
gene-BOS_15175	ACCSL	0.079963	0.116515	0.154822	0	0		0.07026
gene-BOS_17241	ACD	10.5311	10.0566	13.8327	10.304	14.3896		11.8228
gene-BOS_19238	ACE	3.26561	10.2257	8.46126	8.20717	11.6334		8.35863
gene-BOS_26347	ACE2	0.489785	1.32414	1.37675	0.875955	1.12709		1.03874
gene-BOS_7631	ACER1	0.085561	0.588762	0.880773	0.411525	0.437247		0.480774
gene-BOS_8737	ACER2	7.16588	14.5472	13.5572	11.4288	18.4726		13.0343
gene-BOS_15033	ACER3	7.95333	12.4252	13.2566	16.7093	16.8431		13.4375
gene-BOS_23015	ACHE	1.40954	1.32466	0.679264	10.6014	2.15464		3.23391
gene-BOS_10200	ACIN1	148.34	192.348	196.793	163.321	198.361		179.833
gene-BOS_19096	ACLY	57.9636	61.0557	65.6681	63.6541	59.5061		61.5695
gene-BOS_1852	ACMSD	8.76931	16.236	3.32153	13.6743	10.9069		10.5816
gene-BOS_4028	ACN9	4.85843	4.9527	6.27719	5.67317	6.79486		5.71127
gene-BOS_8623	ACO1	85.2454	95.4399	78.1768	101.549	94.7623		91.0346
gene-BOS_6176	ACO2	125.83	99.5185	106.336	124.635	105.997		112.463
gene-BOS_3539	ACOT11	1.93073	2.99509	1.7908	1.7127	2.40336		2.16654
gene-BOS_8447	ACOT12	0.10787	0	0	0.100541	0		0.0416822
gene-BOS_21862	ACOT13	49.3777	51.5412	46.6355	69.4573	56.5238		54.7071
gene-BOS_11032	ACOT2	5.09103	8.99813	7.83612	8.97044	9.6611		8.11136
gene-BOS_11103	ACOT2	2.64973	1.58312	1.84406	5.6469	3.5561		3.05598
gene-BOS_11033	ACOT4	8.8224	14.7015	12.9395	20.82	14.243		14.3053
gene-BOS_11104	ACOT4	0.933083	1.13214	1.68239	2.08907	1.09773		1.38688
gene-BOS_15895	ACOT7	14.0106	17.5516	35.4651	22.8864	18.0533		21.5934
gene-BOS_13318	ACOT8	17.3313	31.6287	24.4904	27.7847	21.7627		24.5996
gene-BOS_26265	ACOT9	28.9511	29.9801	35.497	28.9702	32.39		31.1577
gene-BOS_19559	ACOX1	41.9696	38.0982	41.8245	46.0518	47.6395		43.1167
gene-BOS_20967	ACOX2	14.5166	15.67	14.2853	18.0495	14.9032		15.4849
gene-BOS_7026	ACOX3	62.4501	56.3443	47.7796	51.7583	69.7143		57.6093
gene-BOS_23442	ACP1	10.6501	24.8638	16.411	35.7347	29.266		23.3851
gene-BOS_415	ACP1	74.8428	56.8825	68.5901	52.2165	46.855		59.8774
gene-BOS_15135	ACP2	20.7088	25.6493	29.0056	27.4385	31.6702		26.8945
gene-BOS_7570	ACP5	28.4675	77.5628	45.4722	111.519	61.9759		64.9995
gene-BOS_3040	ACP6	21.8023	20.2243	18.4577	17.2173	26.6922		20.8788
gene-BOS_1330	ACPP	4.68229	5.11612	2.46337	14.584	7.01359		6.77187
gene-BOS_17811	ACPT	4.01191	6.67147	3.83195	3.52294	4.6666		4.54097
gene-BOS_6236	ACR	0.714499	0.452565	0.88037	0.27257	1.22003		0.708007
gene-BOS_5995	ACRBP	0.704774	2.36023	1.79955	2.08816	1.9694		1.78442
gene-BOS_25881	ACRC	15.7139	18.6932	18.6808	19.0323	23.2291		19.0699
gene-BOS_24588	ACRV1	0	0	0	0	0		0
gene-BOS_20240	ACSBG1	0.946141	0.864718	1.28036	1.49757	1.76375		1.27051
gene-BOS_7652	ACSBG2	0.498833	0.156379	0.651478	0.250095	0.647384		0.440834
gene-BOS_18994	ACSF2	68.026	84.3198	110.993	73.6813	91.8291		85.7699
gene-BOS_17063	ACSF3	9.66989	8.32261	8.852	9.3838	8.23093		8.89185
gene-BOS_23780	ACSL1	76.855	49.6968	37.7939	58.8039	37.5626		52.1425
gene-BOS_2246	ACSL3	86.8233	74.9324	64.7727	118.539	95.5748		88.1285
gene-BOS_25655	ACSL4	137.05	171.883	157.392	339.573	265.427		214.265
gene-BOS_23544	ACSL5	24.73	40.5496	48.9667	36.0364	32.9352		36.6436
gene-BOS_7777	ACSL6	0.548935	2.3021	3.10312	1.80007	4.44218		2.43928
gene-BOS_22741	ACSM1	0.583216	2.49122	1.2788	1.03593	1.01896		1.28162
gene-BOS_22754	ACSM2A	0	0	0	0	0		0
gene-BOS_22676	ACSM3	44.7686	24.9627	12.3671	47.4954	16.2275		29.1643
gene-BOS_22705	ACSM4	0	0.093768	0.042207	0	0		0.027195
gene-BOS_12986	ACSS1	37.5389	38.4698	33.9375	54.3878	43.5262		41.572
gene-BOS_13339	ACSS2	16.7896	20.9142	13.3702	40.0967	22.8491		22.804
gene-BOS_4877	ACSS3	78.3377	120.016	86.4059	171.187	157.546		122.698
gene-BOS_23966	ACTA1	0.095072	0	0.023916	0	0		0.0237976
gene-BOS_23286	ACTA2	2892.14	346.28	439.371	439.812	317.924		887.105
gene-BOS_22932	ACTB	1198.42	1404.1	1772.57	1413.49	1464.71		1450.66
gene-BOS_19746	ACTBL2	0	0	0	0	0		0
gene-BOS_10523	ACTC1	0.538113	6.16564	1.04884	6.6472	8.83367		4.64669
gene-BOS_19345	ACTG1	1284.8	1549.73	1951.5	1588.13	1607.91		1596.41
gene-BOS_11389	ACTG2	203.116	54.0787	32.8787	34.3736	31.4825		71.1858
gene-BOS_1037	ACTL6A	43.0495	40.6586	45.3962	47.0456	43.8231		43.9946
gene-BOS_22947	ACTL6B	0.009552	0.005189	0	0	0.190685		0.0410852
gene-BOS_9319	ACTL7A	0	0	0	0	0		0
gene-BOS_9318	ACTL7B	0.221447	0	0.1815	0.108771	0.207219		0.143787
gene-BOS_2508	ACTL8	0	0	0	0	0		0
gene-BOS_7640	ACTL9	0	0	0	0	0		0
gene-BOS_11045	ACTN1	213.961	115.951	131.829	107.053	107.652		135.289
gene-BOS_24018	ACTN2	4.3256	2.30466	1.69634	1.35882	1.74151		2.28539
gene-BOS_24833	ACTN3	0.509916	1.40535	0.786651	0.60138	1.06304		0.873266
gene-BOS_17533	ACTN4	207.511	143.794	181.955	147.804	147.648		165.742
gene-BOS_10901	ACTR10	74.5019	80.6818	82.3002	77.6681	86.4765		80.3257
gene-BOS_23480	ACTR1A	86.6361	100.701	106.016	107.937	97.3457		99.7272
gene-BOS_11253	ACTR1B	72.2363	44.6182	49.5034	37.4367	37.7447		48.3079
gene-BOS_11762	ACTR2	154.339	163.508	203.723	216.039	206.528		188.827
gene-BOS_1864	ACTR3	166.477	142.53	173.869	175.371	163.279		164.305
gene-BOS_4818	ACTR3B	59.9852	56.823	40.4358	45.9662	52.7623		51.1945
gene-BOS_5280	ACTR6	26.8541	21.7763	31.7849	28.7949	30.5824		27.9585
gene-BOS_21005	ACTR8	21.8778	22.2883	23.51	21.2217	20.7712		21.9338
gene-BOS_25186	ACTRT1	0	0	0.05518	0	0		0.011036
gene-BOS_15897	ACTRT2	0	0	0	0	0		0
gene-BOS_1747	ACVR1	51.6344	59.2573	61.9542	62.1644	64.04		59.8101
gene-BOS_5030	ACVR1B	8.24278	7.9863	11.2737	8.87808	8.60843		8.99786
gene-BOS_1827	ACVR1C	0.14807	0.455337	0.389353	0.491015	0.860183		0.468792
gene-BOS_1744	ACVR2A	13.2579	14.9502	15.721	14.3624	17.6008		15.1785
gene-BOS_20681	ACVR2B	3.49277	4.79918	4.93673	6.04858	5.55374		4.9662
gene-BOS_5009	ACVRL1	25.4397	47.8389	44.0289	35.3492	38.4974		38.2308
gene-BOS_21022	ACY1	38.9291	56.8202	26.0327	92.2649	61.77		55.1634
gene-BOS_11024	ACYP1	24.4469	34.9744	30.7332	32.9275	22.7887		29.1742
gene-BOS_11511	ACYP2	3.44613	4.33376	4.58578	5.62347	9.44217		5.48626
gene-BOS_13272	ADA	15.7571	42.6488	24.8861	38.0641	19.6856		28.2084
gene-BOS_16382	ADAD1	0	0	0	0	0		0
gene-BOS_17000	ADAD2	0	0	0	0	0		0
gene-BOS_20493	ADAL	11.0294	10.6645	13.1231	10.1948	10.7368		11.1497
gene-BOS_16691	ADAM1	0.737892	0.575625	0.885165	0.596827	0.632631		0.685628
gene-BOS_10771	ADAM10	88.8675	82.8593	92.5329	102.722	98.5668		93.1097
gene-BOS_19224	ADAM11	0.702729	0.263904	0.399409	0.278136	0.339168		0.396669
gene-BOS_23628	ADAM12	28.6469	33.0587	38.4634	56.2098	74.5004		46.1759
gene-BOS_2860	ADAM15	25.6375	26.9539	29.6553	25.0233	27.9621		27.0464
gene-BOS_11920	ADAM17	23.9779	27.7767	36.5527	32.5323	29.057		29.9793
gene-BOS_23922	ADAM18	0	0	0	0	0.123619		0.0247238
gene-BOS_8386	ADAM19	49.5295	15.8217	20.766	16.0773	21.3154		24.702
gene-BOS_23878	ADAM2	0	0	0	0	0		0
gene-BOS_8575	ADAM20	0	0	0	0	0		0
gene-BOS_11150	ADAM21	0.132716	0.305956	0.22152	0.194629	0		0.170964
gene-BOS_8577	ADAM21	0	0	0	0	0		0
gene-BOS_4338	ADAM22	0.670635	1.58181	1.21407	0.864136	1.49164		1.16446
gene-BOS_2020	ADAM23	1.92973	14.0965	3.91774	10.6649	16.1852		9.3588
gene-BOS_9085	ADAM28	15.6604	36.0108	15.5322	23.4518	27.8597		23.703
gene-BOS_3093	ADAM30	0.063601	0	0.029199	0	0		0.01856
gene-BOS_23897	ADAM32	0.363625	0	0.147774	0.674578	0.39785		0.316765
gene-BOS_13533	ADAM33	31.5223	32.0661	54.0051	29.4652	26.833		34.7783
gene-BOS_23871	ADAM3A	0	0	0	0	0		0
gene-BOS_9087	ADAM7	0.18845	0.042814	0.12075	0.096806	0.408471		0.171458
gene-BOS_23499	ADAM8	2.42716	6.28472	5.5374	3.6207	3.78092		4.33018
gene-BOS_23921	ADAM9	49.8166	44.3	64.7795	54.2977	54.2054		53.4798
gene-BOS_9086	ADAMDEC1	10.869	17.7073	7.95281	23.259	15.6422		15.0861
gene-BOS_593	ADAMTS1	103.402	117.529	118.524	126.276	129.951		119.136
gene-BOS_7648	ADAMTS10	33.9112	45.8761	27.2012	19.0532	37.5504		32.7184
gene-BOS_19878	ADAMTS12	1.974	3.98761	4.34772	3.83571	6.65546		4.1601
gene-BOS_12156	ADAMTS13	1.52505	12.7714	9.301	8.98026	14.157		9.34695
gene-BOS_24250	ADAMTS14	4.13433	2.94404	6.93433	3.70273	2.51077		4.04524
gene-BOS_24697	ADAMTS15	21.0997	9.42411	11.6999	10.7968	9.37915		12.4799
gene-BOS_19962	ADAMTS16	0.315058	0.84686	1.22029	1.12335	1.81618		1.06435
gene-BOS_20050	ADAMTS17	2.19819	3.89045	4.51506	2.95971	4.77883		3.66845
gene-BOS_16992	ADAMTS18	3.45374	1.3439	4.70399	2.40938	1.64495		2.71119
gene-BOS_7807	ADAMTS19	13.5634	18.6449	23.3668	16.7434	24.5959		19.3829
gene-BOS_7033	ADAMTS2	20.1896	32.4804	29.8327	32.3922	32.158		29.4106
gene-BOS_5202	ADAMTS20	0.159442	0.614495	0.495767	0.299216	0.895024		0.492789
gene-BOS_6815	ADAMTS3	1.15597	1.504	2.2533	1.64094	2.10657		1.73216
gene-BOS_2624	ADAMTS4	9.71243	11.7287	16.5445	14.7254	12.3509		13.0124
gene-BOS_591	ADAMTS5	16.3104	50.5176	52.2055	26.6475	31.7865		35.4935
gene-BOS_19711	ADAMTS6	52.9098	16.0744	37.2479	20.6746	35.8353		32.5484
gene-BOS_24710	ADAMTS8	0	0.104608	0.253992	0	0.107274		0.0931748
gene-BOS_20897	ADAMTS9	36.0565	35.3745	55.0782	45.8952	49.8249		44.4459
gene-BOS_8742	ADAMTSL1	1.76419	3.07101	2.11143	2.36951	3.43268		2.54976
gene-BOS_12194	ADAMTSL2	1.84694	4.08626	8.55666	1.97016	4.76237		4.24448
gene-BOS_20208	ADAMTSL3	8.87633	3.65798	3.97719	0.899773	4.38971		4.3602
gene-BOS_2923	ADAMTSL4	11.424	8.86864	9.38686	5.69159	9.34652		8.94352
gene-BOS_8108	ADAMTSL5	16.6101	39.2368	29.1875	24.0485	36.5258		29.1218
gene-BOS_22939	ADAP1	4.81283	2.7738	5.57824	4.09355	4.72159		4.396
gene-BOS_18450	ADAP2	1.94378	5.50446	7.11379	7.68893	10.1399		6.47817
gene-BOS_2888	ADAR	32.6627	78.8775	47.3702	43.1536	63.7925		53.1713
gene-BOS_1410	ADARB1	21.456	5.94803	7.16934	6.75498	4.85384		9.23644
gene-BOS_13047	ADARB2	0.168783	0	0	0	0		0.0337566
gene-BOS_16944	ADAT1	4.83209	4.65557	5.19163	4.76959	7.5353		5.39684
gene-BOS_9888	ADAT2	11.1501	14.5436	13.1977	14.4637	12.048		13.0806
gene-BOS_2168	ADC	0.453909	0.539581	0.715955	0.592487	0.529144		0.566215
gene-BOS_11212	ADCK1	7.87756	10.6216	7.23652	15.9006	10.1882		10.3649
gene-BOS_4567	ADCK2	13.5374	14.9793	16.7474	16.8823	17.1821		15.8657
gene-BOS_17396	ADCK4	11.6085	15.7325	14.0933	12.2716	12.761		13.2934
gene-BOS_13670	ADCK5	24.313	31.7263	35.9584	23.2534	31.0003		29.2503
gene-BOS_4371	ADCY1	0.036402	0.121741	0.220581	0.206595	0.071836		0.131431
gene-BOS_19925	ADCY2	5.4224	1.66897	2.18117	0.686291	1.20727		2.23322
gene-BOS_11901	ADCY3	12.3161	18.4172	17.3944	18.4906	25.6089		18.4455
gene-BOS_10230	ADCY4	4.80807	11.2194	8.45648	9.62841	14.4817		9.71882
gene-BOS_886	ADCY5	32.6915	10.679	7.34439	10.0306	9.30823		14.0107
gene-BOS_5064	ADCY6	48.485	52.635	59.0033	60.533	50.9502		54.3213
gene-BOS_17021	ADCY7	10.8141	11.1419	19.1865	23.3492	15.1484		15.928
gene-BOS_13764	ADCY8	5.20979	5.28671	3.89728	3.90459	8.15424		5.29052
gene-BOS_22626	ADCY9	10.7079	9.87761	8.94974	15.4067	14.7		11.9284
gene-BOS_22291	ADCYAP1	0	0	0	0	0		0
gene-BOS_4300	ADCYAP1R1	0.765094	1.87943	0.622396	2.78052	1.67821		1.54513
gene-BOS_6949	ADD1	100.14	109.619	115.82	114.271	109.509		109.872
gene-BOS_11424	ADD2	4.80626	13.901	14.9896	10.7628	15.2574		11.9434
gene-BOS_23537	ADD3	123.489	176.202	162.555	226.82	179.368		173.687
gene-BOS_6467	ADH1C	0	0	0	0	0		0
gene-BOS_6460	ADH4	0	0	0	0	0		0
gene-BOS_6457	ADH5	140.897	151.713	139.977	149.701	192.134		154.884
gene-BOS_6458	ADH6	0.957884	0.660215	0.152661	0.105358	0.526205		0.480465
gene-BOS_6461	ADH6	0.09286	0	0	0	0		0.018572
gene-BOS_13882	ADHFE1	22.8224	12.3134	4.81796	6.87117	11.9959		11.7641
gene-BOS_9411	ADI1	61.7333	89.5291	82.5677	84.6972	67.9668		77.2988
gene-BOS_13366	ADIG	0	0	0	0	0		0
gene-BOS_910	ADIPOQ	0.168027	0	0.057602	0	0		0.0451258
gene-BOS_15867	ADIPOR1	47.4745	47.4327	52.5271	54.6259	47.6864		49.9493
gene-BOS_6047	ADIPOR2	62.2831	79.3538	41.4026	109.815	90.878		76.7465
gene-BOS_14520	ADK	3.17974	2.91288	3.43141	4.26259	3.6417		3.48567
gene-BOS_24234	ADK	40.4635	54.756	47.6688	67.5977	50.5274		52.2027
gene-BOS_14433	ADM	70.392	123.416	112.457	93.5388	64.8112		92.923
gene-BOS_6278	ADM2	2.08807	0.23302	0	0	0		0.464219
gene-BOS_13250	ADNP	80.9993	76.5474	83.0643	81.5473	88.4564		82.1229
gene-BOS_22085	ADNP2	17.8292	16.0715	19.5599	17.982	18.5892		18.0064
gene-BOS_15519	ADORA1	6.46122	7.66274	3.13289	12.9703	8.59708		7.76484
gene-BOS_16876	ADORA2A	3.54196	2.58884	1.82373	1.9956	1.49355		2.28874
gene-BOS_18797	ADORA2B	10.2578	13.1188	7.77408	25.384	16.6628		14.6395
gene-BOS_3179	ADORA3	0.789051	5.06725	5.54173	4.13034	0.711713		3.24802
gene-BOS_10186	ADPGK	20.935	26.1641	30.2524	29.5317	27.146		26.8058
gene-BOS_760	ADPRH	12.64	15.5235	16.0416	14.8263	18.9327		15.5928
gene-BOS_12721	ADPRHL1	0.231593	0.147754	0.099966	0.594522	0		0.214767
gene-BOS_3664	ADPRHL2	14.4002	17.224	17.2915	16.4509	16.3988		16.3531
gene-BOS_9103	ADRA1A	0	0	0.084645	0	0		0.016929
gene-BOS_8410	ADRA1B	1.78948	3.42805	0.604557	0.440499	1.409		1.53432
gene-BOS_13139	ADRA1D	0.131423	0.141542	0.075429	0.162519	0.145211		0.131225
gene-BOS_23534	ADRA2A	8.33917	27.781	8.8434	25.1979	23.3121		18.6947
gene-BOS_11293	ADRA2B	3.25102	6.21951	4.17955	7.76215	9.02842		6.08813
gene-BOS_23532	ADRB1	0.719509	0.635154	0.610108	1.70643	1.08203		0.950647
gene-BOS_8293	ADRB2	7.17174	2.76496	3.4427	3.29799	3.56069		4.04762
gene-BOS_23879	ADRB3	0.175113	0.2453	0.109152	0	0.370906		0.180094
gene-BOS_24950	ADRBK1	31.6754	33.7225	42.0481	38.0916	37.6285		36.6332
gene-BOS_16703	ADRBK2	8.48037	7.68203	7.90093	8.20139	8.70188		8.19332
gene-BOS_13416	ADRM1	54.7577	55.2085	64.7264	54.5503	55.5322		56.955
gene-BOS_6186	ADSL	57.9147	54.2141	72.593	55.4203	52.6303		58.5545
gene-BOS_15662	ADSS	41.5201	43.6969	52.2577	61.4922	62.6622		52.3258
gene-BOS_20532	ADSSL1	11.5944	14.6689	12.966	9.35024	11.0694		11.9298
gene-BOS_4375	AEBP1	72.8711	110.687	117.603	59.5218	113.424		94.8213
gene-BOS_5798	AEBP2	31.7048	29.8295	30.2154	36.4745	35.0795		32.6607
gene-BOS_7753	AES	231.239	244.551	233.347	273.032	267.719		249.977
gene-BOS_7027	AFAP1	19.4404	14.4477	15.7882	17.242	20.2589		17.4354
gene-BOS_8302	AFAP1L1	3.37181	2.68588	4.70863	5.43953	4.03545		4.04826
gene-BOS_23556	AFAP1L2	73.5569	83.7968	99.4337	96.7978	103.211		91.3592
gene-BOS_6895	AFF1	26.4167	31.1921	22.219	29.1806	37.4105		29.2838
gene-BOS_25332	AFF2	5.4277	15.2767	9.81017	9.94919	16.3794		11.3686
gene-BOS_11307	AFF3	14.6499	14.9997	20.5877	18.7971	20.9558		17.998
gene-BOS_8082	AFF4	23.6403	29.5423	29.2607	28.7966	35.5081		29.3496
gene-BOS_22264	AFG3L2	51.1988	57.0897	58.0513	61.1851	54.9089		56.4868
gene-BOS_6817	AFM	0	0	0	0	0		0
gene-BOS_19503	AFMID	8.93447	20.8816	14.1761	16.381	22.7296		16.6205
gene-BOS_6787	AFP	0	0	0	0	0		0
gene-BOS_11705	AFTPH	25.121	26.4981	28.4671	31.0301	28.9689		28.017
gene-BOS_23749	AGA	38.7625	54.6348	54.0063	74.4107	46.0278		53.5684
gene-BOS_3891	AGAP1	18.992	9.28287	13.9397	11.9123	10.7449		12.9743
gene-BOS_5450	AGAP2	4.32015	8.91212	9.51316	5.98378	11.5956		8.06496
gene-BOS_4615	AGAP3	19.5777	17.2187	17.7026	12.5068	16.918		16.7848
gene-BOS_20062	AGBL1	0.264194	0.412402	0.12364	0.279497	0.406486		0.297244
gene-BOS_4555	AGBL3	0.17217	0.207495	0.380558	0.328425	0.353975		0.288525
gene-BOS_11855	AGBL5	10.7378	9.00751	10.2073	6.64017	7.54559		8.82768
gene-BOS_21588	AGER	5.71145	13.3769	13.7264	8.0449	13.5444		10.8808
gene-BOS_2190	AGFG1	36.225	38.777	40.2217	43.0525	42.5381		40.1628
gene-BOS_23139	AGFG2	20.4276	27.9664	23.8089	28.2777	28.8224		25.8606
gene-BOS_10093	AGGF1	31.6085	36.0747	33.6669	35.3501	37.7768		34.8954
gene-BOS_4769	AGK	11.4947	15.0335	16.3891	14.675	13.5446		14.2274
gene-BOS_3219	AGL	8.69727	9.87552	8.14767	8.64186	8.72829		8.81812
gene-BOS_16017	AGMAT	0.172583	0.628824	0.264865	0	0.311572		0.275569
gene-BOS_21592	AGPAT1	43.3576	47.6998	56.1489	41.1003	54.5171		48.5647
gene-BOS_12085	AGPAT2	9.82338	12.7903	17.1033	13.3294	13.7661		13.3625
gene-BOS_1431	AGPAT3	28.0605	33.6128	40.0834	37.0147	38.6529		35.4848
gene-BOS_10011	AGPAT4	5.6615	5.22552	3.09769	3.49411	3.18843		4.13345
gene-BOS_23704	AGPAT5	23.6206	23.7017	28.5664	25.37	24.7676		25.2053
gene-BOS_23889	AGPAT6	39.7861	43.6587	43.9672	39.8562	47.3273		42.9191
gene-BOS_6889	AGPAT9	10.0267	23.6461	18.0869	26.0289	26.9237		20.9425
gene-BOS_20247	AGPHD1	4.79622	8.38003	5.29421	7.15651	9.43474		7.01234
gene-BOS_1643	AGPS	43.9534	40.8302	53.5472	57.9581	49.4347		49.1447
gene-BOS_4050	AGR2	44.3371	45.8587	21.3724	111.431	55.4604		55.692
gene-BOS_4076	AGR3	3.7199	4.27678	1.1146	13.6387	3.51445		5.2529
gene-BOS_16066	AGRN	21.1802	70.8002	49.5874	33.4455	65.2949		48.0616
gene-BOS_17017	AGRP	0	0.419217	0.597139	0.395875	0		0.282446
gene-BOS_24285	AGT	58.2413	103.037	14.7924	185.052	142.886		100.802
gene-BOS_9166	AGTPBP1	23.3142	32.961	33.7299	51.4257	52.3069		38.7475
gene-BOS_1174	AGTR1	17.7546	54.4818	41.6296	25.2424	50.3329		37.8883
gene-BOS_25099	AGTR2	0.501761	0	0	0	0		0.100352
gene-BOS_15807	AGTRAP	21.2864	24.4738	21.3452	21.9919	18.3256		21.4846
gene-BOS_3924	AGXT	2.42616	1.36367	1.29045	6.5012	1.40411		2.59711
gene-BOS_19838	AGXT2	0	0	0.170218	0	0		0.0340436
gene-BOS_6377	AGXT2L1	0.063615	0.302797	0.862277	0.695349	0.117283		0.408264
gene-BOS_7914	AGXT2L2	6.44363	11.8542	10.0126	10.6359	12.1703		10.2233
gene-BOS_15740	AHCTF1	14.0065	19.0931	21.9521	17.8387	22.8529		19.1487
gene-BOS_13353	AHCY	194.671	169.838	204.195	205.757	172.874		189.467
gene-BOS_3128	AHCYL1	105.853	94.7703	117.51	137.199	95.4743		110.161
gene-BOS_4530	AHCYL2	13.0373	16.7801	16.3584	13.798	25.6522		17.1252
gene-BOS_2407	AHDC1	14.371	15.1199	14.2504	12.2642	16.7395		14.549
gene-BOS_9855	AHI1	8.57717	9.40598	10.7537	7.57974	10.2183		9.30699
gene-BOS_24803	AHNAK	148.654	186.65	220.649	191.54	237.824		197.063
gene-BOS_20590	AHNAK2	36.3882	36.6445	25.9202	35.0955	36.5286		34.1154
gene-BOS_4078	AHR	18.324	23.6746	40.7207	30.4819	34.354		29.511
gene-BOS_19949	AHRR	0	0	0	0	0		0
gene-BOS_11217	AHSA1	160.377	142.238	175.526	143.056	136.565		151.552
gene-BOS_11650	AHSA2	13.3075	9.85651	13.4428	11.7091	10.7918		11.8216
gene-BOS_906	AHSG	0	0	0.084096	0.261167	0		0.0690526
gene-BOS_22851	AHSP	2.21769	1.66686	1.679	1.27009	2.84033		1.93479
gene-BOS_5900	AICDA	0	0	0	0	0		0
gene-BOS_15701	AIDA	59.9287	71.6128	67.0465	70.3545	88.9013		71.5688
gene-BOS_21589	AIF1	14.0305	34.3741	36.1471	25.6836	25.2806		27.1032
gene-BOS_12131	AIF1L	5.76107	10.6758	10.6354	11.276	15.3659		10.7428
gene-BOS_25194	AIFM1	47.7022	61.7938	56.1551	105.68	72.9714		68.8605
gene-BOS_24216	AIFM2	9.60435	20.6855	14.558	17.1246	17.5425		15.903
gene-BOS_16879	AIFM3	18.7559	34.8123	30.6022	44.5452	67.3592		39.215
gene-BOS_2324	AIM1L	9.74178	11.3454	6.49411	16.1756	9.50318		10.652
gene-BOS_6373	AIMP1	208.307	113.284	124.176	88.9605	126.956		132.337
gene-BOS_22993	AIMP2	34.8306	36.003	40.5317	33.0604	28.3785		34.5608
gene-BOS_24958	AIP	28.7756	38.3825	36.2331	25.7005	34.2783		32.674
gene-BOS_18663	AIPL1	0	0	0	0	0		0
gene-BOS_1420	AIRE	2.28916	1.33465	2.65617	2.38424	1.86667		2.10618
gene-BOS_15993	AJAP1	1.23646	5.30454	5.79522	3.99664	7.02392		4.67135
gene-BOS_12209	AK1	16.9028	22.8807	22.0794	13.4194	23.3926		19.735
gene-BOS_2149	AK2	70.6185	78.3041	97.3403	101.054	83.2081		86.1049
gene-BOS_18380	AK3L1	0.370258	0.438133	0.779524	0.663027	0.40249		0.530686
gene-BOS_3443	AK3L1	5.05098	3.72921	4.90613	3.56898	5.41581		4.53422
gene-BOS_8792	AK3L1	57.0876	55.2452	44.8223	56.9879	58.7293		54.5744
gene-BOS_3381	AK5	6.7496	6.27432	1.12746	0.934229	7.3486		4.48684
gene-BOS_19676	AK6	92.0043	80.8576	97.9467	112.957	81.2457		93.0023
gene-BOS_20488	AK7	20.548	14.2974	23.7779	22.4594	24.1397		21.0445
gene-BOS_18383	AKAP1	50.2567	35.0501	44.2996	40.4654	34.68		40.9504
gene-BOS_18783	AKAP10	25.0459	29.9532	30.697	29.2001	28.0952		28.5983
gene-BOS_12416	AKAP11	19.1139	27.3723	25.793	25.4619	32.7288		26.094
gene-BOS_9947	AKAP12	19.1336	31.4446	21.939	28.6965	29.5647		26.1557
gene-BOS_20061	AKAP13	75.423	34.3368	34.8456	38.1399	44.6111		45.4713
gene-BOS_6006	AKAP3	0.186295	0.097433	0.095771	0	0.020447		0.0799892
gene-BOS_25914	AKAP4	37.5422	1.88665	2.89764	5.6947	1.3413		9.8725
gene-BOS_11008	AKAP5	2.35159	5.41714	2.9527	10.0085	9.85453		6.1169
gene-BOS_20356	AKAP6	4.10239	4.25816	0.722101	7.27534	4.60042		4.19168
gene-BOS_9786	AKAP7	4.30373	8.32184	5.1889	5.98156	6.92579		6.14437
gene-BOS_7160	AKAP8	31.0149	41.5206	42.8847	46.2332	44.0929		41.1493
gene-BOS_7203	AKAP8L	85.4946	106.84	94.6951	89.0234	107.327		96.6761
gene-BOS_14448	AKIP1	24.5093	33.2415	27.7181	26.1548	22.8367		26.8921
gene-BOS_3701	AKIRIN1	53.6061	59.7946	59.3612	75.5457	61.8069		62.0229
gene-BOS_9750	AKIRIN2	43.7688	36.5845	38.7854	35.9124	40.6457		39.1394
gene-BOS_9386	AKNA	3.41778	4.17007	6.81887	4.20058	3.54871		4.4312
gene-BOS_3239	AKNAD1	0.176318	0.257253	0.101764	0.705767	0		0.24822
gene-BOS_3708	AKR1A1	46.0034	66.8022	50.6643	70.8436	59.8085		58.8244
gene-BOS_4544	AKR1B1	243.439	321.534	268.039	407.073	394.53		326.923
gene-BOS_4548	AKR1B10	0	0.180422	0.078956	0.123473	0.148771		0.106324
gene-BOS_13039	AKR1C3	0	0.10809	0.213512	0	0.221258		0.108572
gene-BOS_13045	AKR1C3	0.03659	0.143109	0.142828	0.373321	0.510898		0.241349
gene-BOS_13028	AKR1C4	2.52479	3.57437	0.543122	1.51918	6.92984		3.01826
gene-BOS_4829	AKR1D1	0	0	0	0	0		0
gene-BOS_13050	AKR1E2	2.97188	1.65377	4.12953	3.30691	3.75528		3.16348
gene-BOS_2339	AKR7A2	44.877	57.213	46.4942	49.732	56.5535		50.974
gene-BOS_2504	AKR7A3	4.72796	3.65123	6.44726	3.93466	7.07767		5.16776
gene-BOS_20453	AKT1	145.012	155.222	172.053	163.004	159.19		158.896
gene-BOS_17664	AKT1S1	23.5709	21.1242	19.8591	21.773	21.0649		21.4784
gene-BOS_17393	AKT2	40.655	37.7682	42.5772	34.6059	41.3287		39.387
gene-BOS_15687	AKT3	33.943	21.0039	25.9403	17.4129	24.006		24.4612
gene-BOS_17203	AKTIP	25.886	35.193	27.3913	49.4036	35.972		34.7692
gene-BOS_9348	ALAD	70.6572	101.302	68.7347	218.017	118.714		115.485
gene-BOS_20989	ALAS1	34.8204	42.2071	47.2284	41.1724	53.9442		43.8745
gene-BOS_26010	ALAS2	0	0	0	0	0		0
gene-BOS_6773	ALB	0.188982	0.489663	0.256818	0.135221	1.62312		0.53876
gene-BOS_739	ALCAM	3.9771	9.21531	13.8327	5.993	12.2008		9.04378
gene-BOS_17636	ALDH16A1	18.9176	21.0943	29.1472	21.3374	20.9325		22.2858
gene-BOS_23385	ALDH18A1	116.196	140.645	124.682	223.698	183.317		157.707
gene-BOS_8861	ALDH1A1	117.976	94.6988	74.3016	82.9405	23.6553		78.7144
gene-BOS_10833	ALDH1A2	18.4747	20.5845	53.7111	32.0221	40.6657		33.0916
gene-BOS_20046	ALDH1A3	4.87995	8.45341	11.3576	6.95553	12.1977		8.76884
gene-BOS_8985	ALDH1B1	0.688878	1.7441	0.487322	1.1802	1.01157		1.02241
gene-BOS_21225	ALDH1L1	0.464521	0.374577	0.45126	0.364607	1.0844		0.547873
gene-BOS_5534	ALDH1L2	9.39188	7.79893	6.15176	6.13238	5.25297		6.94558
gene-BOS_16511	ALDH2	203.907	229.998	265.573	240.316	232.701		234.499
gene-BOS_18909	ALDH3A1	0.245194	0.250263	0.4539	0.17869	0.484303		0.32247
gene-BOS_18784	ALDH3A2	265.272	294.833	231.328	425.507	386.553		320.699
gene-BOS_24992	ALDH3B1	11.5106	17.9642	14.9702	15.0385	16.3651		15.1697
gene-BOS_2295	ALDH4A1	10.4523	10.7184	9.27356	7.68997	10.2786		9.68257
gene-BOS_21971	ALDH5A1	19.2718	21.5814	25.9014	22.6233	28.8908		23.6537
gene-BOS_11015	ALDH6A1	45.6582	38.3864	37.0835	42.1158	53.6761		43.384
gene-BOS_7823	ALDH7A1	62.6998	61.1679	59.5616	75.1686	73.4399		66.4076
gene-BOS_9842	ALDH8A1	0.509617	0.243589	0.485335	0.142988	0.215057		0.319317
gene-BOS_2549	ALDH9A1	121.463	121.483	120.462	127.635	143.679		126.944
gene-BOS_22867	ALDOA	215.684	241.839	263.354	300.619	291.27		262.553
gene-BOS_9265	ALDOB	0.772227	1.43156	0.638308	1.05203	1.40464		1.05975
gene-BOS_18536	ALDOC	7.57502	12.8379	12.4856	13.9758	15.2807		12.431
gene-BOS_22635	ALG1	14.6242	14.5655	12.2082	11.3603	12.1233		12.9763
gene-BOS_5667	ALG10	20.7306	22.9019	22.7241	27.1174	25.9701		23.8888
gene-BOS_12437	ALG11	19.7633	20.2321	21.9931	19.1139	21.1173		20.4439
gene-BOS_6233	ALG12	29.0975	25.0238	27.0884	22.6629	27.0576		26.186
gene-BOS_25722	ALG13	12.0366	10.6307	10.0765	9.42371	13.1424		11.062
gene-BOS_3301	ALG14	16.6757	27.6655	30.8927	34.8352	28.7135		27.7565
gene-BOS_9019	ALG2	12.3828	13.9306	12.3093	12.4017	15.2037		13.2456
gene-BOS_1004	ALG3	11.5313	11.4101	15.3742	13.9203	16.0838		13.664
gene-BOS_12323	ALG5	37.6104	35.0656	41.2046	44.8632	34.6159		38.6719
gene-BOS_3497	ALG6	10.7725	14.0743	14.0805	18.9779	16.9248		14.966
gene-BOS_24420	ALG8	26.5902	38.5396	27.7652	49.4183	46.1525		37.6932
gene-BOS_14386	ALG9	10.786	13.0621	13.4692	11.1401	12.706		12.2327
gene-BOS_11925	ALK	0.328642	0	0.316231	0.038814	0.451474		0.227032
gene-BOS_11214	ALKBH1	20.6672	22.2056	23.4095	20.9481	23.6849		22.1831
gene-BOS_16521	ALKBH2	20.7887	14.9845	7.4845	17.4476	7.04467		13.55
gene-BOS_15129	ALKBH3	19.3996	30.8409	22.9386	18.5314	21.7969		22.7015
gene-BOS_22972	ALKBH4	23.7905	36.8692	28.9663	29.5319	29.123		29.6562
gene-BOS_18839	ALKBH5	61.5422	55.774	58.0305	58.0239	54.8071		57.6355
gene-BOS_17354	ALKBH6	5.83497	8.62924	7.82943	9.3218	9.78331		8.27975
gene-BOS_7636	ALKBH7	29.6582	29.1032	22.5166	32.5808	26.4661		28.065
gene-BOS_14291	ALKBH8	9.82852	9.06895	12.3735	10.2791	9.96311		10.3026
gene-BOS_9405	ALLC	0	0	0	0	0		0
gene-BOS_11407	ALMS1	11.6488	14.175	14.1328	12.8464	15.426		13.6458
gene-BOS_18749	ALOX12	4.44017	13.513	16.1979	26.1859	17.2053		15.5085
gene-BOS_18867	ALOX12B	0.707655	0.910496	0.705874	0.54918	1.14449		0.80354
gene-BOS_18722	ALOX12E	0	0.075728	0.054311	0	0.026522		0.0313122
gene-BOS_18666	ALOX15	0.318311	0.943357	0.570185	0.233191	0.834988		0.580006
gene-BOS_18871	ALOX15B	0.3453	0.535604	1.65003	1.66071	0.69416		0.977161
gene-BOS_24317	ALOX5	1.64387	4.6845	9.78059	5.71908	6.89668		5.74494
gene-BOS_12372	ALOX5AP	2.12531	4.59398	7.21428	4.15684	4.14145		4.44637
gene-BOS_18855	ALOXE3	0.199973	0	0.233223	0.297194	0.172317		0.180541
gene-BOS_2150	ALPI	0	0.095496	0	0	0		0.0190992
gene-BOS_6399	ALPK1	7.89865	9.04495	6.84011	7.94408	11.3213		8.60982
gene-BOS_22399	ALPK2	0	0.029682	0.048783	0	0		0.015693
gene-BOS_2299	ALPL	68.5364	94.6819	73.9765	118.311	126.973		96.4957
gene-BOS_1944	ALS2	20.5749	22.2982	24.8193	29.1359	39.1722		27.2001
gene-BOS_21147	ALS2CL	25.05	34.9667	28.8433	36.3468	36.8137		32.4041
gene-BOS_1978	ALS2CR11	0	0.084158	0	0	0.075067		0.031845
gene-BOS_1980	ALS2CR12	0.877578	0.967931	1.48139	1.65584	1.81166		1.35888
gene-BOS_2006	ALS2CR13	28.9934	25.4836	21.8118	26.857	22.2503		25.0792
gene-BOS_1966	ALS2CR4	11.7758	14.1404	15.3733	13.5778	13.2114		13.6157
gene-BOS_1958	ALS2CR8	8.7728	11.4499	8.87007	10.8668	11.8715		10.3662
gene-BOS_4903	ALX1	0.496954	0.628003	0.576747	0.86409	1.09319		0.731797
gene-BOS_3197	ALX3	0.777197	0.699586	2.67527	1.15989	2.84934		1.63226
gene-BOS_15141	ALX4	0	0	0	0	0.58401		0.116802
gene-BOS_18694	AMAC1L3	0	0	0	0	0		0
gene-BOS_19865	AMACR	25.3863	22.5075	18.5461	35.6301	36.4094		27.6959
gene-BOS_6777	AMBN	0	0	0	0	0		0
gene-BOS_9342	AMBP	0.09378	0.122263	0.368268	0.34943	0		0.186748
gene-BOS_15131	AMBRA1	26.548	20.9828	21.0824	21.2647	23.3675		22.6491
gene-BOS_9613	AMD1	46.0666	50.4033	69.3105	68.8738	57.634		58.4577
gene-BOS_5579	AMDHD1	7.79867	5.87592	9.78257	4.77724	8.11753		7.27039
gene-BOS_22489	AMDHD2	33.7626	51.6747	26.6771	61.6645	62.4097		47.2377
gene-BOS_26380	AMELX	0	0	0	0	0		0
gene-BOS_17054	AMFR	92.2664	112.17	100.245	93.3408	110.357		101.676
gene-BOS_7767	AMH	2.01129	1.592	1.83275	1.29421	1.34883		1.61582
gene-BOS_4993	AMHR2	2.49602	4.14311	3.31081	1.95439	4.34353		3.24957
gene-BOS_14353	AMICA1	2.44261	4.91199	7.88316	3.77241	5.89918		4.98187
gene-BOS_3150	AMIGO1	7.40496	6.36062	5.09921	4.50415	5.57474		5.78873
gene-BOS_5170	AMIGO2	39.9322	37.7796	41.6698	38.1974	35.0302		38.5219
gene-BOS_20962	AMIGO3	33.9671	33.4658	45.9849	49.9973	33.4463		39.3723
gene-BOS_1558	AMMECR1L	21.4828	25.8456	29.9589	24.5747	25.0734		25.3871
gene-BOS_20527	AMN	2.42467	3.79932	2.21432	2.74714	0.533929		2.34388
gene-BOS_5662	AMN1	26.6547	40.6018	38.3127	29.7107	39.0152		34.859
gene-BOS_25706	AMOT	14.4989	22.7792	17.3619	17.8745	22.9035		19.0836
gene-BOS_14306	AMOTL1	25.2493	26.4499	27.3564	23.1471	29.0783		26.2562
gene-BOS_1322	AMOTL2	26.2392	14.9173	36.6508	14.249	14.3354		21.2783
gene-BOS_3061	AMPD1	0	0	0.042287	0.427891	0		0.0940356
gene-BOS_3142	AMPD2	16.5102	16.9735	20.6522	15.0635	18.9522		17.6303
gene-BOS_14577	AMPD3	1.94993	2.32052	1.58983	1.73979	1.00034		1.72008
gene-BOS_4428	AMPH	102.316	18.9109	12.4395	5.53044	17.0756		31.2545
gene-BOS_20916	AMT	34.1365	55.5795	52.4801	39.813	53.071		47.016
gene-BOS_6772	AMTN	0	0	0	0	0		0
gene-BOS_3127	AMY2A	37.8076	38.4174	28.9649	25.7814	37.2858		33.6514
gene-BOS_3212	AMY2A	0.786188	0.229062	0.228781	0.418807	0.46456		0.42548
gene-BOS_23098	AMZ1	0.061667	0.286674	0.125149	0.148182	0.468028		0.21794
gene-BOS_19582	AMZ2	111.053	99.3976	101.442	98.9516	99.7919		102.127
gene-BOS_11290	ANAPC1	13.85	16.6411	17.786	19.7121	18.4725		17.2923
gene-BOS_16287	ANAPC10	13.1924	12.1597	11.6124	11.7205	9.36312		11.6096
gene-BOS_19375	ANAPC11	38.4414	41.952	48.0128	38.3894	37.8097		40.9211
gene-BOS_24272	ANAPC11	9.41381	13.582	10.2325	9.48584	11.9919		10.9412
gene-BOS_1320	ANAPC13	46.5953	52.5624	45.19	49.1677	53.6063		49.4244
gene-BOS_6507	ANAPC4	60.6671	77.3695	87.6826	101.324	106.37		86.6826
gene-BOS_16596	ANAPC5	25.8385	45.2146	39.9373	39.2794	37.6547		37.5849
gene-BOS_16675	ANAPC7	39.5956	47.1521	51.3261	49.0198	47.7281		46.9643
gene-BOS_10536	ANG	45.3776	50.9537	74.9385	49.1365	61.9755		56.4764
gene-BOS_10537	ANG2	24.204	24.842	39.0305	26.0251	34.706		29.7615
gene-BOS_11195	ANGEL1	11.033	12.4152	10.3639	9.99461	12.3093		11.2232
gene-BOS_16139	ANGEL2	29.783	35.8091	31.5952	34.0224	42.6741		34.7767
gene-BOS_13994	ANGPT1	0.43936	1.2634	1.53283	0.588743	0.180553		0.800976
gene-BOS_23703	ANGPT2	7.29164	14.8561	18.4955	13.5586	13.3552		13.5114
gene-BOS_13483	ANGPT4	10.6824	29.1068	20.2028	24.9324	28.5263		22.6901
gene-BOS_15885	ANGPTL1	6.96103	2.19786	1.21098	2.09218	1.15764		2.72394
gene-BOS_12083	ANGPTL2	52.421	60.9998	92.2597	41.96	66.9966		62.9274
gene-BOS_3506	ANGPTL3	0	0	0	0	0		0
gene-BOS_7627	ANGPTL4	3.31802	11.0849	7.45632	7.39452	9.12274		7.67529
gene-BOS_14260	ANGPTL5	0	0	0.098018	0	0.087556		0.0371148
gene-BOS_7529	ANGPTL6	0.976903	5.80703	6.41924	4.8953	2.61772		4.14324
gene-BOS_15811	ANGPTL7	0.049636	0.078866	0.046339	0.274759	0.160524		0.122025
gene-BOS_23927	ANK1	1.90786	2.06093	1.62775	0.844255	1.81588		1.65133
gene-BOS_6421	ANK2	26.3239	7.43612	14.9757	10.7731	7.436		13.389
gene-BOS_24075	ANK3	50.3706	74.5744	79.9514	95.9549	113.975		82.9653
gene-BOS_18732	ANKFY1	30.6985	36.3653	35.4358	36.8939	43.7162		36.622
gene-BOS_19912	ANKH	27.2881	14.771	14.887	11.3895	19.8241		17.6319
gene-BOS_3994	ANKIB1	34.4065	40.0804	35.2843	54.5766	55.3793		43.9454
gene-BOS_14410	ANKK1	0	0	0	0.00127	0		0.000254
gene-BOS_7221	ANKLE1	0.948628	0.656083	1.52223	0.614594	1.01174		0.950656
gene-BOS_16428	ANKLE2	40.8816	41.7967	44.9473	42.7716	48.2885		43.7371
gene-BOS_3952	ANKMY1	0.939869	1.25074	1.37976	0.829988	1.5389		1.18785
gene-BOS_4053	ANKMY2	32.842	32.4612	32.4157	32.542	35.5068		33.1535
gene-BOS_19661	ANKRA2	14.7035	14.2288	14.5575	16.3874	17.6926		15.5139
gene-BOS_23330	ANKRD1	0.132066	0.436788	0.288788	0.157115	0.112833		0.225518
gene-BOS_12718	ANKRD10	57.9696	61.6546	59.9505	42.9552	63.3396		57.1739
gene-BOS_17188	ANKRD11	35.6075	35.0379	37.4961	37.8254	39.2873		37.0509
gene-BOS_22310	ANKRD12	20.4456	35.9271	33.9522	34.2146	37.118		32.3315
gene-BOS_16632	ANKRD13A	68.1809	43.9847	43.2986	47.4437	57.9417		52.1699
gene-BOS_18584	ANKRD13B	15.4426	11.9939	12.2623	9.3641	15.1483		12.8422
gene-BOS_3446	ANKRD13C	3.94176	3.61197	4.55324	3.68986	5.01296		4.16196
gene-BOS_24964	ANKRD13D	9.66925	13.846	14.8771	11.2931	14.2818		12.7935
gene-BOS_12991	ANKRD16	19.42	21.4056	15.9632	17.117	15.6636		17.9139
gene-BOS_6816	ANKRD17	30.8258	30.8661	35.6293	34.5245	36.4719		33.6635
gene-BOS_23281	ANKRD22	6.66502	11.4545	8.5416	13.74	9.60451		10.0011
gene-BOS_7729	ANKRD24	2.39234	12.3915	10.5882	7.3812	17.4578		10.0422
gene-BOS_12865	ANKRD26	6.36946	9.14102	10.4826	14.2002	11.433		10.3253
gene-BOS_17585	ANKRD27	27.7888	29.8551	32.4386	29.3234	25.8481		29.0508
gene-BOS_1500	ANKRD28	11.7832	14.839	15.2781	16.3638	15.5943		14.7717
gene-BOS_22215	ANKRD29	15.3972	15.5424	26.5363	17.406	12.2714		17.4307
gene-BOS_10089	ANKRD31	0.409307	1.21806	1.83007	1.00912	2.02182		1.29768
gene-BOS_8483	ANKRD32	7.3044	10.5026	11.3913	11.6347	16.0212		11.3708
gene-BOS_5039	ANKRD33	0.667843	2.22705	1.8098	1.42308	1.48287		1.52213
gene-BOS_19926	ANKRD33B	13.956	25.6455	12.3231	31.1838	26.4513		21.9119
gene-BOS_3029	ANKRD34A	0.724332	0.796324	0.291084	1.0372	0.212162		0.61222
gene-BOS_8440	ANKRD34C	0	0	0.027121	0	0		0.0054242
gene-BOS_3024	ANKRD35	1.17443	0.840707	0.913985	0.992197	1.12069		1.0084
gene-BOS_23766	ANKRD37	2.94821	4.39824	0.840468	5.55421	10.7872		4.90567
gene-BOS_11267	ANKRD39	22.5116	36.8248	26.623	24.0389	32.9396		28.5876
gene-BOS_18969	ANKRD40	0	0	0	0	0		0
gene-BOS_18971	ANKRD40	37.6408	36.299	37.9054	34.8	38.0851		36.9461
gene-BOS_8081	ANKRD43	8.16229	11.2401	6.41208	21.5388	11.3249		11.7356
gene-BOS_1992	ANKRD44	3.29997	5.5118	6.90795	3.74065	5.22308		4.93669
gene-BOS_14058	ANKRD46	53.0984	54.251	53.0618	55.8135	54.3141		54.1078
gene-BOS_14241	ANKRD49	11.2423	14.3323	13.437	14.2089	14.053		13.4547
gene-BOS_12781	ANKRD5	1.85462	0.765807	0.831814	2.32137	0.96936		1.34859
gene-BOS_16381	ANKRD50	7.5524	11.3473	12.1262	9.2483	10.115		10.0779
gene-BOS_5472	ANKRD52	15.8526	19.3776	23.4273	18.0034	20.5299		19.4381
gene-BOS_11442	ANKRD53	0	0.148176	0	0	0		0.0296352
gene-BOS_6107	ANKRD54	19.5135	22.6358	23.3201	20.8731	25.4926		22.367
gene-BOS_19736	ANKRD55	0.177529	0.251179	0.247897	0.065349	0.238506		0.196092
gene-BOS_25129	ANKRD58	1.01029	2.07642	1.78203	1.30358	1.10019		1.4545
gene-BOS_9737	ANKRD6	23.3731	19.4655	14.6668	27.0092	19.1824		20.7394
gene-BOS_13570	ANKRD60	0	0	0	0	0		0
gene-BOS_23033	ANKRD61	0	0	0.006127	0	0.013899		0.0040052
gene-BOS_20505	ANKRD9	3.73387	4.02189	5.38352	6.74219	3.20823		4.61794
gene-BOS_21338	ANKS1A	53.6103	23.2118	22.2337	26.0209	27.6346		30.5423
gene-BOS_5288	ANKS1B	2.54864	24.462	9.22052	25.8642	8.08773		14.0366
gene-BOS_22630	ANKS3	14.5377	12.3432	16.9486	10.9242	11.3166		13.214
gene-BOS_22749	ANKS4B	8.3869	16.3094	1.49052	15.9919	4.46038		9.32783
gene-BOS_8999	ANKS6	4.59401	5.60042	6.32961	5.21091	7.14112		5.77521
gene-BOS_2095	ANKZF1	15.9917	16.9069	19.2632	19.8011	18.0874		18.0101
gene-BOS_4274	ANLN	4.46651	4.60189	9.78463	10.3108	8.77916		7.58859
gene-BOS_25032	ANO1	19.6516	4.58851	7.1208	4.38396	4.40606		8.03019
gene-BOS_20722	ANO10	28.0241	33.8409	28.1102	34.1685	38.4266		32.5141
gene-BOS_6040	ANO2	0.182947	0.139438	0.312595	0.081857	0.209747		0.185317
gene-BOS_15069	ANO3	1.21294	5.09924	3.36247	7.6433	9.62054		5.3877
gene-BOS_5610	ANO4	50.9885	12.6798	19.4423	14.3116	26.0141		24.6873
gene-BOS_24446	ANO5	0.212871	0.422143	0.720752	0.377111	0.492334		0.445042
gene-BOS_5145	ANO6	21.6712	22.6654	30.3484	27.4318	29.1685		26.257
gene-BOS_7188	ANO8	11.2064	15.1942	15.1508	11.4124	14.4425		13.4813
gene-BOS_25023	ANO9	13.8369	21.6371	27.8473	17.8993	13.6281		18.9698
gene-BOS_10271	ANP32A	92.4128	97.2574	119.957	107.71	109.861		105.44
gene-BOS_8972	ANP32B	118.253	109.524	114.377	115.999	118.63		115.357
gene-BOS_2921	ANP32E	52.3507	64.5101	66.1662	61.6823	70.4338		63.0286
gene-BOS_20123	ANPEP	82.302	165.091	63.4055	187.578	251.49		149.973
gene-BOS_11786	ANTXR1	130.002	73.0335	58.8608	79.0121	97.821		87.7459
gene-BOS_6857	ANTXR2	392.684	96.8245	84.7017	105.929	118.924		159.813
gene-BOS_24283	ANUBL1	7.11183	10.1012	9.36177	12.1785	10.5826		9.86715
gene-BOS_8862	ANXA1	290.48	341.444	521.266	380.817	425.61		391.923
gene-BOS_8554	ANXA10	0	0	0.247083	0	0		0.0494166
gene-BOS_24171	ANXA11	99.7826	91.6185	96.1221	87.9161	91.7617		93.4402
gene-BOS_13799	ANXA13	0	0	0	0	0		0
gene-BOS_10772	ANXA2	873.257	1025.43	1373.53	1396.29	1073.96		1148.49
gene-BOS_6845	ANXA3	31.2799	53.2862	57.9985	62.2994	65.1322		53.9993
gene-BOS_11746	ANXA4	180.664	207.089	201.109	252.792	175.897		203.51
gene-BOS_6307	ANXA5	353.127	524.637	775.158	684.09	692.308		605.864
gene-BOS_8298	ANXA6	176.009	166.477	178.448	170.651	166.413		171.6
gene-BOS_24212	ANXA7	48.0568	58.6609	55.9796	68.7311	63.9739		59.0805
gene-BOS_24261	ANXA8	46.9178	34.2277	72.9361	55.2945	81.2093		58.1171
gene-BOS_2939	ANXA9	8.69408	13.0348	7.64118	11.1742	15.9686		11.3026
gene-BOS_4265	AOAH	0.433745	1.16453	2.57976	1.18295	0.997938		1.27178
gene-BOS_19062	AOC3	40.9907	27.8155	24.4654	21.6493	23.8016		27.7445
gene-BOS_1953	AOX1	138.462	34.3712	159.226	47.0239	112.221		98.2608
gene-BOS_6385	AP1AR	30.4091	29.4885	26.6285	32.8918	26.4099		29.1656
gene-BOS_16712	AP1B1	32.612	36.0883	37.2651	37.283	36.811		36.0119
gene-BOS_17261	AP1G1	59.6627	61.1971	62.5677	72.2758	67.5919		64.659
gene-BOS_10134	AP1G2	18.4489	30.4563	35.5507	30.0188	38.5753		30.61
gene-BOS_7141	AP1M1	37.2649	40.331	45.7601	37.4511	39.8563		40.1327
gene-BOS_7522	AP1M2	47.1308	53.3588	57.5611	73.852	61.2195		58.6244
gene-BOS_23035	AP1S1	32.7914	40.3111	52.7974	50.2207	43.2499		43.8741
gene-BOS_26354	AP1S2	240.255	145.442	83.56	136.919	147.443		150.724
gene-BOS_2200	AP1S3	37.9031	34.8862	41.0664	62.0129	35.1735		42.2084
gene-BOS_17797	AP2A1	62.0813	42.6878	55.76	48.445	52.5023		52.2953
gene-BOS_25093	AP2A2	55.6599	70.2569	76.0504	66.7946	67.498		67.2519
gene-BOS_18468	AP2B1	105.337	118.688	130.533	116.83	130.157		120.309
gene-BOS_995	AP2M1	214.229	223.828	263.294	224.48	242.485		233.663
gene-BOS_17700	AP2S1	87.7137	89.5718	102.326	79.0381	92.2616		90.1823
gene-BOS_10077	AP3B1	54.8794	63.1493	68.3469	85.6	66.7259		67.7403
gene-BOS_7771	AP3D1	84.2317	78.8815	93.0312	84.5435	77.3387		83.6053
gene-BOS_24196	AP3M1	70.916	70.5604	83.8773	93.0572	91.426		81.9674
gene-BOS_23910	AP3M2	4.99488	7.52554	6.80658	7.70088	5.75089		6.55575
gene-BOS_8507	AP3S1	1.53581	1.38123	1.02269	1.40795	0.864483		1.24243
gene-BOS_20128	AP3S2	45.4576	48.2025	40.7626	55.5064	48.9588		47.7776
gene-BOS_3136	AP4B1	8.80693	10.4092	11.2024	10.349	9.17332		9.98818
gene-BOS_10957	AP4E1	0.859863	0.914142	0.69136	0.571032	0.750258		0.757331
gene-BOS_23034	AP4M1	43.1499	48.7739	51.037	44.7981	49.5553		47.4628
gene-BOS_20346	AP4S1	16.2259	20.013	15.9687	21.3169	19.4375		18.5924
gene-BOS_5518	APAF1	8.25265	10.698	9.96966	11.3913	11.4452		10.3514
gene-BOS_8834	APBA1	9.42692	14.0948	4.97312	19.2827	16.0503		12.7656
gene-BOS_20238	APBA2	0.987696	0.35854	0.028661	0.123503	0.41862		0.383404
gene-BOS_7690	APBA3	18.2156	23.0481	22.4391	20.4896	18.1864		20.4757
gene-BOS_14625	APBB1	23.6125	21.4909	19.932	16.3804	22.7727		20.8377
gene-BOS_12866	APBB1IP	4.65077	9.76532	12.4749	10.5553	8.38582		9.16643
gene-BOS_6575	APBB2	25.2378	35.8931	34.5134	32.471	43.2569		34.2744
gene-BOS_8265	APBB3	25.1323	32.9507	43.6071	32.4911	30.6327		32.9628
gene-BOS_10079	APC	21.5785	32.8455	28.5134	40.2598	37.1312		32.0657
gene-BOS_8106	APC2	0.138379	0.224291	0.275556	0.246335	0.093185		0.195549
gene-BOS_22312	APCDD1	76.7943	312.189	370.518	251.301	370.083		276.177
gene-BOS_13568	APCDD1L	0	0.102393	0	0	0		0.0204786
gene-BOS_2647	APCS	0	0	0	0	0		0
gene-BOS_18173	APEG3	2e-06	0	0.172468	0	0		0.034494
gene-BOS_20965	APEH	38.8315	39.9211	51.1708	42.6049	34.4162		41.3889
gene-BOS_10504	APEX1	177.708	152.79	165.502	192.084	152.82		168.181
gene-BOS_26009	APEX2	12.0442	15.4111	19.0462	16.3434	18.8575		16.3405
gene-BOS_2946	APH1A	51.4812	60.8477	66.6626	63.385	69.9241		62.4601
gene-BOS_10822	APH1B	6.10119	14.7649	16.396	13.8164	24.5611		15.1279
gene-BOS_15136	API5	71.9305	61.6061	73.6031	77.9921	73.4072		71.7078
gene-BOS_15090	APIP	44.7345	30.5475	41.9041	30.8577	32.1865		36.0461
gene-BOS_15822	APITD1	40.3931	41.6178	45.1422	50.1166	51.1531		45.6846
gene-BOS_11755	APLF	8.54828	10.2128	8.54166	8.17432	13.0233		9.70007
gene-BOS_25179	APLN	1.47196	4.30594	13.8512	6.04972	2.59032		5.65382
gene-BOS_15207	APLNR	1.39516	3.32027	7.55777	7.28156	2.86862		4.48468
gene-BOS_17523	APLP1	14.8103	14.4948	15.5697	11.9459	14.7702		14.3182
gene-BOS_24695	APLP2	292.403	290.962	358.321	328.55	322.77		318.601
gene-BOS_12998	APMAP	56.5867	63.2807	82.8509	71.5679	79.5523		70.7677
gene-BOS_14342	APOA1	33.5915	32.7645	27.507	45.0806	29.3023		33.6492
gene-BOS_2774	APOA1BP	37.0339	48.641	52.6912	51.1832	37.8077		45.4714
gene-BOS_2635	APOA2	0	0	0	0	0		0
gene-BOS_14370	APOA4	0.092362	0.465898	0.053375	0.550454	0.375467		0.307511
gene-BOS_14373	APOA5	0.121801	0	0	0	0		0.0243602
gene-BOS_11944	APOB	0.013418	0.049143	0.034592	0.055106	0.115058		0.0534634
gene-BOS_5918	APOBEC1	0	0.196056	0.858833	0	0		0.210978
gene-BOS_21480	APOBEC2	0.3216	0	0.560472	0.213963	0.982965		0.4158
gene-BOS_6086	APOBEC3A	0	0.170306	0	0	0		0.0340612
gene-BOS_6084	APOBEC3B	9.09362	17.155	14.4954	14.5097	12.4653		13.5438
gene-BOS_17735	APOC2	0	0	0.124891	0	0		0.0249782
gene-BOS_14347	ApoC3	0	0	0	0	0		0
gene-BOS_17736	APOC4	0	0	0.17611	0	0		0.035222
gene-BOS_937	APOD	148.921	277.425	172.523	405.521	481.814		297.241
gene-BOS_17599	APOE	278.323	834.664	807.899	480.15	647.617		609.73
gene-BOS_5272	APOF	0	0	0	0	0		0
gene-BOS_19577	APOH	0.155771	0	0.207071	0	0		0.0725684
gene-BOS_25745	APOL	25.0566	31.7709	25.6447	35.1569	35.4423		30.6143
gene-BOS_5711	APOL3	3.08192	7.08473	17.8091	16.6508	13.624		11.6501
gene-BOS_5718	APOL3	1.93167	2.96674	2.63089	4.21114	1.70658		2.6894
gene-BOS_5656	APOL6	0	0	0	0	0		0
gene-BOS_5864	APOLD1	27.379	12.999	50.7298	19.0255	22.2588		26.4784
gene-BOS_21702	APOM	9.71507	9.91879	14.0462	4.77262	9.30693		9.55192
gene-BOS_5575	ApoN	0	0	0	0	0		0
gene-BOS_26263	APOO	34.0622	35.8094	36.932	42.3216	37.3043		37.2859
gene-BOS_589	APP	723.522	563.818	721.957	567.479	711.772		657.71
gene-BOS_18433	APPBP2	58.4047	63.7472	62.8395	66.8952	79.6915		66.3156
gene-BOS_20972	APPL1	29.3236	28.8346	35.5446	30.1138	37.9324		32.3498
gene-BOS_5605	APPL2	53.639	44.3008	43.6521	45.7237	48.2148		47.1061
gene-BOS_11795	APR3	50.0689	68.5543	45.8914	65.0747	62.8876		58.4954
gene-BOS_17098	APRT	60.7217	83.6372	90.0908	71.7107	75.1156		76.2552
gene-BOS_9109	APTX	15.8882	15.5882	18.2394	17.7553	16.4509		16.7844
gene-BOS_4299	AQP1	63.4193	24.2348	43.5398	54.2711	39.7405		45.0411
gene-BOS_24415	AQP11	0.004226	0.490352	0.487394	0.316306	0.337452		0.327146
gene-BOS_5079	AQP2	0.06593	0	0	0	0		0.013186
gene-BOS_9144	AQP3	7.52658	0.130195	0.340167	0.07786	0.318052		1.67857
gene-BOS_22195	AQP4	14.2319	19.209	6.69844	16.8302	21.7481		15.7435
gene-BOS_5100	AQP5	8.16633	0.635556	4.3712	1.93824	1.37416		3.2971
gene-BOS_5099	AQP6	1.04446	0	0.321848	0	0		0.273261
gene-BOS_9140	AQP7	0.271885	0	0.168612	0	0		0.0880994
gene-BOS_22690	AQP8	0	0.087057	0	0	0		0.0174114
gene-BOS_10832	AQP9	0.097163	0.993388	0.35032	0.206688	0		0.329512
gene-BOS_10524	AQR	18.491	19.0046	21.6931	19.5847	22.3979		20.2343
gene-BOS_25878	AR	7.97966	20.1363	13.695	10.8552	19.9177		14.5168
gene-BOS_25942	ARAF	50.1078	67.7362	47.9148	60.405	70.8485		59.4025
gene-BOS_14955	ARAP1	24.0665	33.5735	36.3202	32.9022	35.1792		32.4083
gene-BOS_6606	ARAP2	4.12036	6.41954	7.61248	8.52031	9.25427		7.18539
gene-BOS_13711	ARC	1.94163	1.81324	0.416764	3.8167	2.26119		2.04991
gene-BOS_14601	ARCN1	205.234	193.605	210.289	244.113	224.887		215.626
gene-BOS_6803	AREG	0.976478	0.428914	0.828578	2.61042	1.43137		1.25515
gene-BOS_7078	ARF1	243.397	260.5	286.261	299.295	273.651		272.621
gene-BOS_5066	ARF3	75.2466	105.268	112.098	113.801	90.9252		99.4679
gene-BOS_19255	ARF4	53.9134	48.8407	49.1826	60.9309	44.5143		51.4764
gene-BOS_20974	ARF4	294.02	322.962	370.847	439.264	366.164		358.651
gene-BOS_4528	ARF5	23.5823	27.4678	34.83	22.3723	26.5633		26.9631
gene-BOS_10840	ARF6	33.0736	49.9865	54.7112	53.1698	47.0996		47.6082
gene-BOS_15120	ARFGAP2	44.1639	43.7657	48.7701	51.4132	46.5479		46.9322
gene-BOS_13340	ARFGAP3	36.7655	32.9847	45.32	32.0294	30.7057		35.5611
gene-BOS_6195	ARFGAP3	122.099	104.295	115.288	123.745	122.812		117.648
gene-BOS_13879	ARFGEF1	43.1505	40.8991	42.3213	42.5207	47.963		43.3709
gene-BOS_13243	ARFGEF2	14.1046	16.5536	17.6815	19.1506	18.5049		17.199
gene-BOS_16256	ARFIP1	40.9932	52.1425	48.2071	52.1044	57.6889		50.2272
gene-BOS_14633	ARFIP2	52.4112	53.4901	59.1132	66.1355	57.6326		57.7565
gene-BOS_13425	ARFRP1	43.2365	49.0697	52.3072	44.8313	44.3422		46.7574
gene-BOS_9785	ARG1	0	0	0	0	0		0
gene-BOS_11044	ARG2	4.82733	3.24041	4.042	6.96376	6.18578		5.05186
gene-BOS_866	ARGFX	0	0	0	0	0		0
gene-BOS_12696	ARGLU1	191.531	222.487	280.2	191.858	240.231		225.261
gene-BOS_15155	ARHGAP1	84.4287	52.5306	50.695	58.141	54.9738		60.1538
gene-BOS_16278	ARHGAP10	143.681	76.5647	58.9605	60.1343	70.1972		81.9076
gene-BOS_10684	ARHGAP11A	2.4513	4.63388	10.0096	11.6913	11.0582		7.96887
gene-BOS_12876	ARHGAP12	66.7714	38.048	38.107	45.7278	39.7978		45.6904
gene-BOS_1779	ARHGAP15	2.12792	3.25015	3.42979	1.11901	3.70361		2.7261
gene-BOS_22717	ARHGAP17	19.9039	24.985	27.536	23.8776	25.6056		24.3816
gene-BOS_9782	ARHGAP18	15.9891	20.9038	17.0186	29.9722	22.8706		21.3509
gene-BOS_23506	ARHGAP19	10.9904	15.7346	16.6584	19.2753	22.3479		17.0013
gene-BOS_14323	ARHGAP20	3.71425	10.4853	6.83336	9.23236	11.6986		8.39277
gene-BOS_12887	ARHGAP21	25.1866	29.1607	26.8757	24.9781	29.1313		27.0665
gene-BOS_24327	ARHGAP22	1.18419	0.478332	1.77002	1.42195	1.61239		1.29338
gene-BOS_19049	ARHGAP23	5.2068	8.53849	10.8098	7.55027	11.4839		8.71784
gene-BOS_6885	ARHGAP24	15.7631	8.62432	6.25947	4.16145	6.80602		8.32287
gene-BOS_11761	ARHGAP25	5.54732	12.0232	14.8387	10.3654	13.0528		11.1655
gene-BOS_8277	ARHGAP26	49.8979	49.3811	45.4703	73.2975	57.0062		55.0106
gene-BOS_19292	ARHGAP27	19.9735	24.9619	34.6719	34.8844	29.9369		28.8857
gene-BOS_22361	ARHGAP28	17.6204	11.7496	11.548	9.23648	22.1362		14.4581
gene-BOS_3299	ARHGAP29	20.4839	28.916	42.3451	30.7546	33.948		31.2895
gene-BOS_2688	ARHGAP30	1.75243	5.51729	9.98467	3.30028	5.93684		5.2983
gene-BOS_25440	ARHGAP4	1.36919	2.79386	6.34068	2.29006	3.42153		3.24307
gene-BOS_20371	ARHGAP5	31.6704	47.5372	41.2081	51.2037	51.2889		44.5817
gene-BOS_26379	ARHGAP6	8.60072	7.92928	6.63037	8.39044	9.34695		8.17955
gene-BOS_5455	ARHGAP9	1.10597	1.51169	2.73835	0.922652	1.51299		1.55833
gene-BOS_19343	ARHGDIA	188.858	213.926	274.872	254.669	240.645		234.594
gene-BOS_5789	ARHGDIB	98.9387	153.797	144.149	166.2	150.308		142.678
gene-BOS_22509	ARHGDIG	12.6858	14.7796	9.04125	14.1772	7.39534		11.6158
gene-BOS_17753	ARHGEF1	34.1342	44.9561	53.7005	38.4945	49.293		44.1157
gene-BOS_23698	ARHGEF10	14.015	15.7263	20.7594	13.8681	18.7922		16.6322
gene-BOS_2361	ARHGEF10L	15.8489	21.3392	24.6726	21.4593	27.0918		22.0823
gene-BOS_2882	ARHGEF11	28.1611	34.1952	32.3966	30.655	37.8563		32.6529
gene-BOS_11019	ARHGEF12	15.3059	25.4475	22.9588	21.4099	15.0257		20.0295
gene-BOS_18889	ARHGEF15	5.82708	12.2199	13.5133	12.3785	11.2427		11.0363
gene-BOS_15892	ARHGEF16	24.8989	39.8948	41.051	46.6356	37.7445		38.045
gene-BOS_7554	ARHGEF18	23.9498	17.3127	19.6733	17.6112	18.5791		19.4252
gene-BOS_2458	ARHGEF19	4.90156	2.48658	6.8419	2.42923	3.82423		4.0967
gene-BOS_2852	ARHGEF2	29.825	31.8214	38.313	30.282	34.3697		32.9222
gene-BOS_21039	ARHGEF3	10.5174	10.7692	12.5321	10.347	13.0878		11.4507
gene-BOS_1570	ARHGEF4	2.17306	4.92664	4.79972	3.34812	6.24471		4.29845
gene-BOS_4773	ARHGEF5	12.5223	15.4388	16.8888	18.0227	13.5464		15.2838
gene-BOS_25292	ARHGEF6	18.087	21.762	25.2358	19.8251	29.4482		22.8716
gene-BOS_12731	ARHGEF7	17.5117	18.8205	20.0662	19.2521	20.3233		19.1948
gene-BOS_26070	ARHGEF9	9.82916	15.2808	13.7883	19.9898	20.772		15.932
gene-BOS_2473	ARID1A	47.8183	49.0069	54.7281	48.8421	54.3835		50.9558
gene-BOS_9980	ARID1B	21.4986	29.6051	30.1409	26.0185	32.0425		27.8611
gene-BOS_5174	ARID2	16.5351	16.9257	17.7581	17.6264	19.5715		17.6834
gene-BOS_8075	ARID3A	4.48479	10.0838	10.3344	8.67895	13.4608		9.40854
gene-BOS_20272	ARID3B	1.7143	2.90919	3.44797	2.04183	1.67929		2.35852
gene-BOS_9160	ARID3C	0.073143	0.118243	0.280511	0.166425	0.233621		0.174389
gene-BOS_10985	ARID4A	18.4467	22.0181	22.7962	24.3299	27.1062		22.9394
gene-BOS_24041	ARID4B	32.6981	40.4992	37.6902	45.1558	41.3909		39.4869
gene-BOS_11275	ARID5A	7.83686	8.60287	11.554	3.85292	7.38084		7.8455
gene-BOS_24087	ARID5B	15.2028	15.6002	18.9073	12.3275	20.2994		16.4675
gene-BOS_10163	ARIH1	34.9247	35.1916	34.4587	34.0157	36.4002		34.9982
gene-BOS_21075	ARIH2	32.1357	28.786	32.8491	24.8908	31.87		30.1063
gene-BOS_5607	ARL1	133.592	139.922	147.352	181.942	127.936		146.149
gene-BOS_7864	ARL10	10.4225	10.0265	19.0071	7.31476	14.0014		12.1544
gene-BOS_12432	ARL11	0.160788	0.299859	0.656208	0.798585	0		0.383088
gene-BOS_25582	ARL13A	0	0	0	0	0		0
gene-BOS_645	ARL13B	21.9383	22.214	26.2481	23.3377	27.8747		24.3226
gene-BOS_1161	ARL14	0	0.358683	0	0	0		0.0717366
gene-BOS_19783	ARL15	29.4183	44.3438	29.8309	50.2932	41.9081		39.1589
gene-BOS_19424	ARL16	13.1473	14.4409	16.2225	13.066	16.071		14.5896
gene-BOS_24989	ARL2	44.4982	56.0331	48.5048	50.407	51.9901		50.2866
gene-BOS_17145	ARL2BP	84.0912	103.499	96.8058	116.489	115.957		103.368
gene-BOS_23409	ARL3	92.3977	76.3007	93.8841	67.845	89.3971		83.9649
gene-BOS_4064	ARL4A	20.9869	23.4368	23.5085	13.9515	23.0472		20.9862
gene-BOS_3874	ARL4C	26.7629	13.6092	22.8816	9.92021	11.7075		16.9763
gene-BOS_19280	ARL4D	7.17617	21.4824	4.46135	23.2849	13.1282		13.9066
gene-BOS_1758	ARL5A	38.7198	27.2517	34.2712	30.9019	29.3946		32.1078
gene-BOS_12902	ARL5B	4.79547	6.67363	7.81562	8.80875	9.15318		7.44933
gene-BOS_672	ARL6	9.09639	5.86156	8.59819	7.12002	7.97231		7.72969
gene-BOS_22661	ARL6IP1	114.732	131.735	149.665	160.619	176.318		146.614
gene-BOS_16584	ARL6IP4	28.2444	34.2536	35.3997	30.0501	29.9905		31.5877
gene-BOS_20843	ARL6IP5	238.798	140.365	115.339	180.073	130.785		161.072
gene-BOS_1753	ARL6IP6	28.949	32.2018	36.1078	41.1559	35.9312		34.8691
gene-BOS_20846	ARL8B	128.093	92.814	87.2361	99.6316	93.5785		100.271
gene-BOS_6657	ARL9	0.826368	0	1.61631	1.0062	0.8588		0.861536
gene-BOS_13884	ARMC1	37.2467	38.5622	45.3566	44.8329	44.3813		42.0759
gene-BOS_4178	ARMC10	84.1107	75.8108	78.9594	64.4012	72.2947		75.1154
gene-BOS_9623	ARMC2	3.46156	3.63007	4.53616	5.48895	4.24921		4.27319
gene-BOS_12863	ARMC3	4.66833	4.53497	4.88382	4.6758	7.20207		5.193
gene-BOS_12970	ARMC4	2.11608	1.34007	2.35252	2.87018	3.51855		2.43948
gene-BOS_22827	ARMC5	8.69173	6.77077	7.80943	6.57629	6.95242		7.36013
gene-BOS_7105	ARMC6	8.29584	12.9841	12.6397	7.7385	8.83305		10.0982
gene-BOS_19438	ARMC7	16.3678	23.3912	21.1907	20.7123	20.4578		20.424
gene-BOS_1264	ARMC8	28.0113	38.2225	32.4988	42.8989	46.7625		37.6788
gene-BOS_2191	ARMC9	11.8553	10.7723	13.1586	11.2023	11.4381		11.6853
gene-BOS_25569	ARMCX1	29.9418	44.6652	43.2192	32.4306	52.0294		40.4572
gene-BOS_25577	ARMCX2	29.6591	23.3697	23.3337	17.9881	26.3318		24.1365
gene-BOS_25585	ARMCX3	87.1146	82.5413	102.342	92.9869	113.345		95.666
gene-BOS_25578	ARMCX6	20.8054	24.1276	28.4855	17.6413	33.0079		24.8135
gene-BOS_2904	ARNT	46.926	53.9038	54.5301	40.7828	53.2137		49.8713
gene-BOS_20190	ARNT2	12.9988	16.5256	32.3538	17.0148	25.2041		20.8194
gene-BOS_14527	ARNTL	15.0469	17.4598	16.1033	17.964	19.4754		17.2099
gene-BOS_5744	ARNTL2	0	0	0	0	0		0
gene-BOS_22961	ARPC1A	129.959	155.654	168.12	162.852	143.729		152.063
gene-BOS_22942	ARPC1B	46.67	83.7057	103.238	69.7195	79.6948		76.6055
gene-BOS_2113	ARPC2	281.731	286.515	345.858	294.501	301.679		302.057
gene-BOS_16501	ARPC3	415.411	344.466	363.038	404.093	347.489		374.899
gene-BOS_20735	ARPC4	150.078	175.623	199.43	192.463	168.825		177.284
gene-BOS_16086	ARPC5	110.141	130.991	158.882	134.633	141.881		135.306
gene-BOS_12016	ARPC5L	60.0095	59.4593	72.6876	86.8952	69.3259		69.6755
gene-BOS_1063	ARPM1	5.17535	6.37852	5.811	5.73772	7.73605		6.16773
gene-BOS_10886	ARPP19	76.324	83.7651	97.6724	88.7768	89.0264		87.1129
gene-BOS_20749	ARPP21	0	0.155497	0.035724	0.238056	0		0.0858554
gene-BOS_25843	ARR3	0	0	0	0	0		0
gene-BOS_14994	ARRB1	22.4129	35.0038	34.465	39.8379	34.5735		33.2586
gene-BOS_18747	ARRB2	8.25518	12.6706	17.1848	10.3086	12.3033		12.1445
gene-BOS_12243	ARRDC1	28.5436	46.8669	44.8275	50.8618	48.5871		43.9374
gene-BOS_7161	ARRDC2	9.79326	14.4945	12.1422	11.2622	11.8245		11.9033
gene-BOS_8480	ARRDC3	226.384	86.6934	87.4029	65.6043	85.6076		110.338
gene-BOS_20035	ARRDC4	54.9523	74.2546	58.2653	114.632	119.262		84.2733
gene-BOS_7709	ARRDC5	2.25802	3.39418	1.9472	2.43038	2.65492		2.53694
gene-BOS_6237	ARSA	20.1431	29.917	24.6354	21.322	18.6039		22.9243
gene-BOS_10067	ARSB	48.2897	54.0375	63.2638	122.085	97.9164		77.1186
gene-BOS_10130	ARSB	9.17503	13.8287	11.359	32.5922	21.1051		17.612
gene-BOS_26396	ARSD	3.65555	3.69861	3.44824	3.00466	6.3418		4.02977
gene-BOS_26390	ARSE	4.56029	9.83197	10.8365	10.0687	15.4103		10.1415
gene-BOS_19581	ARSG	12.7653	11.2798	12.2615	11.7203	11.3592		11.8772
gene-BOS_8331	ARSI	0.555278	2.59676	4.11181	0.559778	3.14465		2.19366
gene-BOS_6420	ARSJ	18.2639	12.2171	27.9156	24.7316	19.6748		20.5606
gene-BOS_8491	ARSK	15.9732	18.1756	21.4734	16.9841	34.4943		21.4201
gene-BOS_14947	ART1	0	0	0	0	0		0
gene-BOS_6784	ART3	4.09783	4.47497	5.66506	2.00604	8.8255		5.01388
gene-BOS_5821	ART4	0.48053	0.800634	0.449869	0.834584	1.10089		0.733301
gene-BOS_14940	ART5	0	0	0.073554	0	0		0.0147108
gene-BOS_14973	ART5	0	0	0	0	0		0
gene-BOS_24013	ARV1	20.9274	27.4275	24.8726	27.0287	24.3594		24.9231
gene-BOS_16818	ARVCF	7.96745	8.51829	9.28751	8.71606	4.26357		7.75058
gene-BOS_23363	AS3MT	31.0098	35.7337	39.9611	43.0678	29.1292		35.7803
gene-BOS_23769	ASAH1	51.3059	75.3439	69.6073	85.3475	77.3232		71.7856
gene-BOS_14466	ASAM	92.9106	29.893	31.0724	26.6066	33.0688		42.7103
gene-BOS_13755	ASAP1	8.72313	10.9449	14.1758	10.307	13.095		11.4492
gene-BOS_11963	ASAP2	18.0147	17.726	23.4796	19.944	14.5897		18.7508
gene-BOS_2358	ASAP3	13.0446	22.1549	14.1127	12.5042	16.8312		15.7295
gene-BOS_3904	ASB1	6.65456	5.02758	8.10175	7.34513	9.50605		7.32702
gene-BOS_4812	ASB10	0.899858	0.360301	0.044506	0	0		0.260933
gene-BOS_26349	ASB11	11.5506	11.0952	14.3758	11.0412	11.8246		11.9775
gene-BOS_13012	ASB13	4.27527	4.70709	4.29387	4.21485	4.03957		4.30613
gene-BOS_20952	ASB14	1.66273	1.49579	3.05598	2.61612	1.60381		2.08689
gene-BOS_4410	ASB15	0.396043	0.575516	0.849203	0.643335	0.21396		0.535611
gene-BOS_19281	ASB16	0.317544	1.82531	0.962378	0.706744	1.14839		0.992074
gene-BOS_3383	ASB17	0	0	0	0	0		0
gene-BOS_3886	ASB18	0	0.335246	0	0	0		0.0670492
gene-BOS_20511	ASB2	4.48224	0.431326	0.818537	0.266341	0.428191		1.28533
gene-BOS_11506	ASB3	26.3268	32.4993	30.9419	32.5589	44.9916		33.4637
gene-BOS_4035	ASB4	0.396592	0.278788	0.181293	0	2e-06		0.171335
gene-BOS_23751	ASB5	0.127273	0.147248	0.094866	0.186734	0.496806		0.210585
gene-BOS_12172	ASB6	11.5073	13.837	15.5045	13.5529	12.8703		13.4544
gene-BOS_20031	ASB7	9.55349	13.7599	10.2674	12.1862	15.4371		12.2408
gene-BOS_5158	ASB8	27.3654	25.3348	27.1878	23.0383	27.6486		26.115
gene-BOS_26365	ASB9	0.964203	5.55115	2.07923	4.17224	5.51		3.65536
gene-BOS_24217	ASCC1	35.8943	32.3514	27.2908	36.0884	39.3076		34.1865
gene-BOS_16711	ASCC2	27.7139	39.8946	41.0013	37.9532	43.0412		37.9208
gene-BOS_9690	ASCC3	9.80259	9.91094	11.6991	12.6989	11.0497		11.0323
gene-BOS_5529	ASCL1	0	0	0.068295	0	0		0.013659
gene-BOS_25012	ASCL2	1.89769	1.68191	1.64576	0.893933	0.262924		1.27644
gene-BOS_14539	ASCL3	0	0	0	0	0		0
gene-BOS_5655	ASCL4	0.151236	0.475714	0.34858	0.657617	0.332933		0.393216
gene-BOS_9574	ASF1A	49.3884	30.1017	36.4535	35.0144	40.6606		38.3237
gene-BOS_7386	ASF1B	1.82004	6.0591	8.29427	5.82259	5.79642		5.55849
gene-BOS_18676	ASGR1	0.322716	0.201683	0.35518	0.280649	0.096876		0.251421
gene-BOS_18702	ASGR2	1.12841	1.76265	1.75675	2.5055	1.23862		1.67838
gene-BOS_2855	ASH1L	27.4713	35.2208	32.6191	37.2543	40.2978		34.5727
gene-BOS_23936	ASH2L	39.041	44.0763	46.0558	36.6574	44.5822		42.0826
gene-BOS_13315	ASIP	61.6762	4.33545	1.17668	3.20234	5.1181		15.1018
gene-BOS_22876	ASL	19.3099	23.814	19.7628	26.7646	23.8374		22.6978
gene-BOS_454	ASMT	0.130184	3.38082	2.58718	1.34584	2.86689		2.06218
gene-BOS_491	ASMT	0.302647	0	0.540369	0	0.384655		0.245534
gene-BOS_26455	ASMTL	23.5008	27.7713	23.4972	28.8553	25.832		25.8913
gene-BOS_7427	ASNA1	71.2503	68.4702	72.3252	62.1346	65.5516		67.9464
gene-BOS_4018	ASNS	24.6883	22.7329	23.8814	23.7878	24.0899		23.8361
gene-BOS_1547	ASNSD1	59.3811	57.4062	66.6974	57.9608	66.9445		61.678
gene-BOS_18678	ASPA	3.94588	9.58438	12.5915	7.82278	10.6425		8.91742
gene-BOS_17807	ASPDH	15.6175	9.25364	10.8521	6.34609	7.0203		9.81794
gene-BOS_20648	ASPG	58.3217	83.0684	25.7366	52.7625	20.5815		48.0941
gene-BOS_13872	ASPH	41.8643	53.4298	58.9318	55.7451	66.8285		55.3599
gene-BOS_22907	ASPHD1	0	0	0	0	0		0
gene-BOS_16752	ASPHD2	7.36508	4.8957	7.46603	7.66067	9.89689		7.45687
gene-BOS_16197	ASPM	1.05717	2.13934	4.73824	5.50249	3.73185		3.43382
gene-BOS_9228	ASPN	38.0799	48.7787	59.2358	67.5117	55.5215		53.8255
gene-BOS_19362	ASPSCR1	46.6376	54.7496	53.1658	46.7669	46.6334		49.5907
gene-BOS_24760	ASRGL1	63.9344	109.18	62.7769	131.334	110.156		95.4763
gene-BOS_12210	ASS1	18.4494	12.8889	29.474	21.9561	15.292		19.6121
gene-BOS_1353	ASTE1	7.26608	10.7445	9.2966	8.40825	10.7403		9.29115
gene-BOS_11294	ASTL	0	0	0	0	0.01397		0.002794
gene-BOS_15977	ASTN1	0.187707	1.51169	2.21169	1.15533	1.08574		1.23043
gene-BOS_9390	ASTN2	2.20132	2.3513	0.821177	2.30908	3.70795		2.27817
gene-BOS_13589	ASXL1	26.6763	23.515	28.3162	22.5168	24.2149		25.0478
gene-BOS_11898	ASXL2	15.8981	16.6512	17.7979	20.7269	20.7167		18.3582
gene-BOS_22120	ASXL3	0.274297	0.643201	0.37161	0.443219	0.683719		0.483209
gene-BOS_4210	ASZ1	0.490948	1.20623	1.31909	2.55366	1.6446		1.44291
gene-BOS_23316	ATAD1	59.4797	66.9509	59.2064	66.1812	61.9523		62.7541
gene-BOS_13795	ATAD2	3.20809	3.12673	8.89193	8.3881	5.57103		5.83718
gene-BOS_15937	ATAD3B	24.6206	20.2477	27.288	25.8294	18.5565		23.3084
gene-BOS_18451	ATAD5	0.163394	0.862147	1.46416	0.439111	1.48829		0.883419
gene-BOS_7686	ATCAY	0.249028	0	0.125703	0.262845	0.314605		0.190436
gene-BOS_23607	ATE1	21.6843	18.6147	22.536	22.27	20.259		21.0728
gene-BOS_5060	ATF1	37.2198	40.2004	46.7329	43.7933	43.2441		42.2381
gene-BOS_1702	ATF2	46.3937	47.2925	51.3671	47.9877	55.2351		49.6552
gene-BOS_16130	ATF3	4.32353	2.30107	10.4364	1.78725	2.26585		4.22282
gene-BOS_6087	ATF4	393.657	338.648	319.208	303.653	310.306		333.094
gene-BOS_17800	ATF5	26.0534	29.2312	28.1445	22.3402	30.0184		27.1576
gene-BOS_21499	ATF6	14.5952	31.1439	27.2167	31.6865	33.3547		27.5994
gene-BOS_2657	ATF6	35.2729	33.8081	32.9212	42.4459	28.0186		34.4933
gene-BOS_21614	ATF6B	49.3715	49.4136	57.6738	47.1537	61.0398		52.9305
gene-BOS_4991	ATF7	53.1309	30.2601	32.7054	27.3993	33.1913		35.3374
gene-BOS_5803	ATF7IP	18.1004	29.3432	23.6539	22.9925	32.1574		25.2495
gene-BOS_22639	ATF7IP2	1.56586	3.09463	5.69605	3.51732	5.03303		3.78138
gene-BOS_8446	ATG10	5.4555	7.43401	5.34726	7.53787	9.26663		7.00825
gene-BOS_4996	ATG101	39.9923	35.9152	29.6686	28.6735	29.9184		32.8336
gene-BOS_10078	ATG12	75.0024	68.55	70.3155	80.7725	77.4331		74.4147
gene-BOS_15125	ATG13	69.7827	31.4185	29.58	25.7654	31.6459		37.6385
gene-BOS_3878	ATG16L1	31.0196	30.99	31.2474	26.2198	26.4215		29.1797
gene-BOS_14968	ATG16L2	11.0766	14.0407	13.3817	9.90132	12.0795		12.096
gene-BOS_24917	ATG2A	10.0608	15.1776	12.5687	10.5257	14.1096		12.4885
gene-BOS_20633	ATG2B	13.8795	13.9155	13.2941	14.0866	15.4641		14.128
gene-BOS_748	ATG3	66.7889	71.1972	64.9332	70.7232	63.0325		67.335
gene-BOS_25636	ATG4A	9.82057	15.7277	12.8757	16.151	13.89		13.693
gene-BOS_3913	ATG4B	42.3337	34.6523	36.2128	41.6722	36.0412		38.1824
gene-BOS_3502	ATG4C	18.2746	16.9659	17.212	23.9578	18.8324		19.0485
gene-BOS_7540	ATG4D	13.6838	16.3295	15.8903	17.6883	15.1517		15.7487
gene-BOS_9664	ATG5	37.2464	39.9066	41.4706	43.7445	38.5599		40.1856
gene-BOS_21172	ATG7	9.64588	7.05375	7.41651	8.02337	8.27285		8.08247
gene-BOS_2111	ATG9A	17.0713	20.1792	20.6404	16.6226	20.2221		18.9472
gene-BOS_4611	ATG9B	0.359647	0.581523	1.13904	1.05704	0.964258		0.820303
gene-BOS_171	ATHL1	12.4696	18.7994	17.7519	15.8058	18.6509		16.6955
gene-BOS_2066	ATIC	125.61	132.869	154.254	131.048	125.08		133.772
gene-BOS_10797	ATL1	0.732737	0.701081	0.536904	0.618012	0.661921		0.650131
gene-BOS_24811	ATL3	50.8173	64.9082	53.1663	62.6524	62.5787		58.8246
gene-BOS_14328	ATM	7.41931	10.4148	9.76375	9.98841	9.30724		9.37869
gene-BOS_16993	ATMIN	26.6034	25.0021	24.28	24.7828	27.2961		25.5929
gene-BOS_5989	ATN1	69.4967	92.0875	96.1292	74.6717	98.6955		86.2161
gene-BOS_6479	ATOH1	0	0	0	0	0		0
gene-BOS_24239	ATOH7	0	0	0	0	0		0
gene-BOS_11686	ATOH8	2.85173	4.53199	10.2841	5.13217	4.57538		5.47508
gene-BOS_8357	ATOX1	193.72	230.149	214.918	247.513	211.734		219.607
gene-BOS_8426	ATP10A	0.087302	0.78716	0.37973	0.477719	0.516823		0.449747
gene-BOS_6627	ATP10D	7.92218	10.7669	13.0196	9.24459	14.1501		11.0207
gene-BOS_12704	ATP11A	16.6704	15.679	25.1486	16.3909	18.0419		18.3862
gene-BOS_1033	ATP11B	20.4793	21.153	25.5483	26.4869	27.8271		24.2989
gene-BOS_25277	ATP11C	6.7855	8.71393	8.71996	10.3836	10.0292		8.92643
gene-BOS_12537	ATP12A	0.408211	0	0.820616	0.571082	0.248269		0.409636
gene-BOS_7115	ATP13A1	23.1029	28.0767	29.9475	25.1686	24.4336		26.1459
gene-BOS_2454	ATP13A2	21.5554	36.3256	33.7697	39.3307	26.9764		31.5916
gene-BOS_950	ATP13A3	68.0806	48.4424	54.4545	67.6623	67.061		61.1402
gene-BOS_978	ATP13A4	9.93798	16.8846	8.89236	13.6592	18.897		13.6542
gene-BOS_979	ATP13A5	10.6433	27.2772	2.86869	38.4566	39.1712		23.6834
gene-BOS_3049	ATP1A1	363.771	413.808	377.379	501.315	390.898		409.434
gene-BOS_2649	ATP1A2	5.48494	19.3058	12.0468	13.9217	19.6682		14.0855
gene-BOS_17752	ATP1A3	0.058332	0.044191	0	0	0		0.0205046
gene-BOS_2664	ATP1A4	0	0	0.010389	0	0		0.0020778
gene-BOS_15774	ATP1B1	355.442	380.406	487.188	580.018	331.141		426.839
gene-BOS_18913	ATP1B2	40.8171	80.16	31.8497	107.883	103.969		72.9358
gene-BOS_1259	ATP1B3	88.6226	106.54	111.818	148.729	117.53		114.648
gene-BOS_25147	ATP1B4	0.00356	0	0.034396	0.005413	0		0.0086738
gene-BOS_22888	ATP2A1	0.974664	3.0311	4.17193	2.0767	2.73005		2.59689
gene-BOS_16598	ATP2A2	66.4016	55.6036	73.9876	75.4183	66.16		67.5142
gene-BOS_18687	ATP2A3	30.0239	34.7141	60.1168	40.9354	24.8275		38.1236
gene-BOS_4889	ATP2B1	35.1456	49.3496	48.4334	36.5568	53.7254		44.6422
gene-BOS_25490	ATP2B3	0.110897	0	0.019647	0	0		0.0261088
gene-BOS_15586	ATP2B4	43.3618	21.9081	30.5525	27.9989	26.5339		30.071
gene-BOS_21132	ATP2B4	12.1999	0.16504	0.39231	0.237451	0.125804		2.62411
gene-BOS_1358	ATP2C1	109.269	124.775	127.733	148.894	131.136		128.361
gene-BOS_17003	ATP2C2	37.3781	18.6934	9.88176	10.8811	14.7726		18.3214
gene-BOS_17531	ATP4A	0.036586	0.073773	0	0.307426	0.116857		0.106928
gene-BOS_12738	ATP4B	0.06802	0	0	0.165629	0		0.0467298
gene-BOS_22238	ATP5A1	507.921	541.683	558.234	615.772	554.624		555.647
gene-BOS_5573	ATP5B	454.209	475.582	531.681	631.599	536.801		525.974
gene-BOS_12811	ATP5C1	195.418	204.873	236.931	236.975	212.561		217.352
gene-BOS_8036	ATP5D	161.515	161.327	144.397	135.302	131.379		146.784
gene-BOS_13477	ATP5E	233.067	232.377	241.486	209.2	223.392		227.904
gene-BOS_3120	ATP5F1	269.267	248.415	245.164	270.017	241.029		254.778
gene-BOS_18947	ATP5G1	118.727	151.241	136.573	149.146	134.563		138.05
gene-BOS_4963	ATP5G2	782.289	513.393	530.723	539.766	523.909		578.016
gene-BOS_1655	ATP5G3	282.296	326.855	368.592	396.343	332.896		341.397
gene-BOS_19537	ATP5H	392.202	331.929	360.642	355.108	365.499		361.076
gene-BOS_6936	ATP5I	314.983	332.441	361.868	266.542	241.434		303.453
gene-BOS_590	ATP5J	284.117	261.173	271.358	311.104	258.976		277.346
gene-BOS_22956	ATP5J2	268.447	318.27	312.771	346.729	311.43		311.529
gene-BOS_14364	ATP5L	503.587	531.648	452.763	558.878	458.841		501.143
gene-BOS_507	ATP5O	313.754	316.292	324.436	345.618	323.049		324.63
gene-BOS_10775	ATP5S	11.0301	10.4906	8.88503	9.31569	10.8036		10.105
gene-BOS_25449	ATP6AP1	65.5832	69.5626	75.053	76.5281	78.1893		72.9832
gene-BOS_26106	ATP6AP2	119.127	122.747	121.177	149.364	130.694		128.622
gene-BOS_19073	ATP6V0A1	42.3001	37.229	33.9785	41.9065	43.6577		39.8144
gene-BOS_16490	ATP6V0A2	20.6249	18.8123	24.8591	20.6185	21.1692		21.2168
gene-BOS_4832	ATP6V0A4	6.13681	12.771	10.1212	17.0414	9.4101		11.0961
gene-BOS_3625	ATP6V0B	86.697	78.8575	89.7536	81.8412	81.3476		83.6994
gene-BOS_22508	ATP6V0C	128.352	126.997	124.353	112.554	142.29		126.909
gene-BOS_17024	ATP6V0D1	148.39	159.272	165.595	161.216	174.067		161.708
gene-BOS_14095	ATP6V0D2	2.51276	0.324872	1.91123	0.603632	2.47434		1.56537
gene-BOS_19654	ATP6V0E1	122.876	146.364	142.323	165.512	142.029		143.821
gene-BOS_4745	ATP6V0E2	3.57476	6.85784	7.26883	5.7068	6.85631		6.05291
gene-BOS_742	ATP6V1A	48.0204	46.7409	54.1693	60.8704	54.0224		52.7647
gene-BOS_11418	ATP6V1B1	5.32869	9.39681	17.2905	15.2143	15.7038		12.5868
gene-BOS_9033	ATP6V1B2	51.4088	54.8643	67.9072	57.8004	55.094		57.4149
gene-BOS_13995	ATP6V1C1	51.6006	38.9628	45.9337	43.0245	41.6809		44.2405
gene-BOS_11820	ATP6V1C2	2.78836	3.31851	5.22704	7.84855	2.1792		4.27233
gene-BOS_11018	ATP6V1D	51.4436	59.1393	52.5281	74.2121	61.0421		59.673
gene-BOS_6081	ATP6V1E1	135.807	132.482	135.492	161.912	143.63		141.865
gene-BOS_11502	ATP6V1E2	0.820114	1.82849	0.596213	0.973234	1.37305		1.11822
gene-BOS_4518	ATP6V1F	92.9732	118.103	113.361	120.887	108.917		110.848
gene-BOS_9343	ATP6V1G1	256.515	241.115	241.387	253.942	259.731		250.538
gene-BOS_21619	ATP6V1G2	1.24517	3.57612	2.87756	2.86267	6.62112		3.43653
gene-BOS_16163	ATP6V1G3	13.5722	7.56486	3.3516	12.5085	4.37896		8.27522
gene-BOS_13831	ATP6V1H	34.3405	36.9117	35.4368	39.8071	40.2937		37.358
gene-BOS_25785	ATP7A	4.51161	10.4582	11.2636	7.7635	11.1728		9.03393
gene-BOS_12436	ATP7B	2.53669	3.55931	3.8582	3.8688	4.54841		3.67428
gene-BOS_6572	ATP8A1	22.3697	22.5183	25.9277	20.4474	26.6556		23.5837
gene-BOS_12483	ATP8A2	15.8965	8.9694	7.58993	7.63586	6.934		9.40514
gene-BOS_22341	ATP8B1	30.3666	46.7598	35.8146	49.5005	38.7913		40.2466
gene-BOS_2890	ATP8B2	39.3021	38.0495	61.2313	42.3043	48.3916		45.8558
gene-BOS_8064	ATP8B3	0.270226	1.6544	0.823069	1.90498	1.91928		1.31439
gene-BOS_11000	ATP8B4	3.85615	12.8278	10.4365	6.52681	15.4189		9.81323
gene-BOS_22086	ATP9B	20.3981	25.016	22.2567	21.3883	22.7043		22.3527
gene-BOS_3722	ATPAF1	28.8731	31.9743	27.8872	26.9128	24.4392		28.0173
gene-BOS_18781	ATPAF2	20.0986	17.7302	23.8137	21.6777	23.9753		21.4591
gene-BOS_10535	ATPBD4	9.63137	15.9592	11.4372	12.3496	9.78505		11.8325
gene-BOS_24928	ATPGD1	0.610244	0.604706	1.29844	1.01039	0.516733		0.808104
gene-BOS_2311	ATPIF1	257.568	278.456	283.641	298.872	270.001		277.708
gene-BOS_1294	ATR	6.33723	8.77129	9.87032	9.24585	9.1166		8.66826
gene-BOS_20910	ATRIP	9.93471	7.5246	11.9285	8.94492	8.1556		9.29766
gene-BOS_13277	ATRN	15.7275	23.9317	20.91	26.7413	24.8795		22.438
gene-BOS_23584	ATRNL1	3.64583	8.84978	6.49511	2.87666	7.45511		5.8645
gene-BOS_25788	ATRX	18.8683	24.261	24.8628	25.0545	28.6728		24.3439
gene-BOS_21985	ATXN1	7.51664	8.54987	4.60759	9.5625	6.87127		7.42157
gene-BOS_6220	ATXN10	152.53	138.361	171.221	155.594	150.652		153.672
gene-BOS_17259	ATXN1L	24.2248	22.2197	24.5582	20.3474	24.0072		23.0715
gene-BOS_16605	ATXN2	32.0475	34.79	36.2661	35.4285	38.3049		35.3674
gene-BOS_22778	ATXN2L	72.5593	88.0743	97.5658	85.6732	95.5313		87.8808
gene-BOS_20534	ATXN3	14.2235	16.254	14.0594	15.3332	17.2695		15.4279
gene-BOS_20901	ATXN7	7.39038	10.1748	9.79131	7.7835	11.7948		9.38695
gene-BOS_4166	ATXN7L1	1.41469	1.55617	1.46438	1.5511	1.63904		1.52508
gene-BOS_3168	ATXN7L2	3.14217	4.80506	4.29201	3.87451	4.96683		4.21612
gene-BOS_19300	ATXN7L3	31.1351	39.9446	42.8696	38.2646	41.8972		38.8222
gene-BOS_9237	AUH	14.244	12.6321	11.4202	11.4122	15.0412		12.9499
gene-BOS_11341	AUP1	80.1094	75.6529	99.388	80.6538	82.5524		83.6713
gene-BOS_13320	AURKA	3.28522	4.55772	6.59742	6.10979	7.64284		5.6386
gene-BOS_15876	AURKAIP1	38.6904	41.1525	51.3174	37.9873	34.0051		40.6306
gene-BOS_18918	AURKB	5.5089	7.1798	13.6917	10.7023	10.3025		9.47703
gene-BOS_18197	AURKC	30.3842	26.9997	34.1349	24.5448	29.7202		29.1567
gene-BOS_22833	AUTS2	19.2095	28.6758	14.0957	28.5334	18.972		21.8973
gene-BOS_10683	AVEN	8.32377	5.90387	8.05051	6.52794	6.65999		7.09321
gene-BOS_5448	AVIL	0.908051	0.810143	1.1681	1.49778	0.838126		1.04444
gene-BOS_4278	AVL9	15.9795	16.0065	12.3847	14.0711	15.049		14.6982
gene-BOS_13273	AVP	0.221471	0	1.45415	0.321077	0.179237		0.435187
gene-BOS_23413	AVPI1	14.6328	18.4797	15.4885	12.4208	16.4931		15.503
gene-BOS_5268	AVPR1A	0.096799	0.500593	0	0	0.07526		0.13453
gene-BOS_15575	AVPR1B	0	0	0	0	0		0
gene-BOS_25444	AVPR2	0	0.098966	0.126576	0	0		0.0451084
gene-BOS_25871	AWAT1	0	0	0	0	0		0
gene-BOS_25833	AWAT2	0.0911	0.207451	0	0	0.379035		0.135517
gene-BOS_22580	AXIN1	28.7201	32.5615	33.0413	27.2659	28.2478		29.9673
gene-BOS_19597	AXIN2	21.1148	19.3953	25.7405	17.1389	19.4357		20.565
gene-BOS_17472	AXL	42.789	73.465	94.7448	64.6223	80.0453		71.1333
gene-BOS_22963	AZGP1	101.391	153.261	45.956	197.792	138.141		127.308
gene-BOS_19404	AZI1	12.4549	16.5059	16.6698	9.84943	16.2607		14.3481
gene-BOS_20752	AZI2	81.8697	76.3642	68.3341	88.1461	88.9964		80.7421
gene-BOS_13999	AZIN1	98.4904	77.8235	132.401	116.164	98.5165		104.679
gene-BOS_11192	B2M	725.753	1446.03	1480.9	1081.94	1584.78		1263.88
gene-BOS_11199	B2M	556.423	1186.95	1049.34	848.753	1081.72		944.639
gene-BOS_1144	B3GALNT1	5.814	7.00301	13.9997	4.46734	6.27398		7.51161
gene-BOS_24005	B3GALNT2	19.2006	23.413	24.249	29.792	25.7395		24.4788
gene-BOS_1727	B3GALT1	2.0471	3.88844	6.87857	0.95832	5.53935		3.86236
gene-BOS_15615	B3GALT2	2.35408	1.47545	1.26918	1.94241	2.59744		1.92771
gene-BOS_21318	B3GALT4	10.9302	8.20585	10.3341	9.79054	12.9272		10.4376
gene-BOS_1355	B3GALT5	1.88546	1.15786	1.58369	1.59418	1.92634		1.62951
gene-BOS_16008	B3GALT6	7.31115	13.0198	9.68728	11.4526	7.34943		9.76406
gene-BOS_12404	B3GALTL	75.6313	32.9738	34.0902	35.6753	39.5567		43.5855
gene-BOS_15443	B3GAT1	1.08545	1.57329	0.624111	0.680082	1.44624		1.08183
gene-BOS_9459	B3GAT2	1.31139	0.176306	0.34479	0.703881	1.32569		0.772411
gene-BOS_24729	B3GAT3	55.4613	53.0431	56.758	47.9255	48.9516		52.4279
gene-BOS_11644	B3GNT2	68.7949	52.0728	44.4303	53.3344	56.3794		55.0024
gene-BOS_24850	B3GNT2	13.9406	14.4252	14.4919	10.0971	14.5971		13.5104
gene-BOS_7180	B3GNT3	18.7664	29.806	39.4656	38.3325	53.3388		35.9419
gene-BOS_16593	B3GNT4	3.88762	2.74524	2.56963	4.42686	2.1739		3.16065
gene-BOS_1006	B3GNT5	7.40433	11.2713	12.5857	13.9586	13.0834		11.6607
gene-BOS_15028	B3GNT6	2.25373	4.64118	2.94157	1.79006	2.63789		2.85289
gene-BOS_2293	B3GNT7	1.65339	1.90889	6.73095	3.51174	3.28555		3.4181
gene-BOS_17548	B3GNT8	7.41034	7.25202	11.0456	8.5269	6.10463		8.0679
gene-BOS_17150	B3GNT9	21.5527	32.805	29.4955	26.3174	36.6355		29.3612
gene-BOS_19409	B3GNTL1	3.41682	4.80853	3.37596	6.86973	3.45704		4.38562
gene-BOS_5614	B4GALNT1	2.1578	8.47685	6.45069	6.38633	10.4744		6.7892
gene-BOS_19041	B4GALNT2	38.4732	58.8675	18.046	74.8784	60.9047		50.234
gene-BOS_6071	B4GALNT3	0.950235	1.32634	0.763493	2.06228	0.606823		1.14183
gene-BOS_9107	B4GALT1	54.5114	64.7677	66.4181	67.778	58.9597		62.487
gene-BOS_3601	B4GALT2	38.8486	35.8463	47.4061	37.3152	38.5406		39.5913
gene-BOS_2650	B4GALT3	21.7154	27.5447	30.4804	29.5359	30.2415		27.9036
gene-BOS_750	B4GALT4	47.2261	66.3059	71.1667	73.4649	75.9826		66.8293
gene-BOS_13114	B4GALT5	27.3057	25.8316	42.0161	27.25	29.4552		30.3717
gene-BOS_22175	B4GALT6	4.76405	5.36099	8.36694	3.86742	6.90382		5.85264
gene-BOS_7895	B4GALT7	17.172	14.432	22.0478	16.3946	14.6234		16.934
gene-BOS_18836	B9D1	26.3199	23.6919	44.9155	32.8214	26.8308		30.9159
gene-BOS_17571	B9D2	13.624	18.0947	23.618	18.4362	18.1001		18.3746
gene-BOS_14008	BAALC	0.870431	1.41973	3.48397	0.997262	2.93364		1.94101
gene-BOS_14377	BACE1	27.3569	32.6134	29.8092	24.9761	32.2828		29.4077
gene-BOS_1377	BACE2	51.7249	58.5083	86.5791	66.5254	60.1037		64.6883
gene-BOS_570	BACH1	19.3226	19.4923	23.3634	21.6396	21.7924		21.1221
gene-BOS_9727	BACH2	0.043211	0.465073	1.00605	0.429068	0.531936		0.495067
gene-BOS_24844	BAD	44.7485	29.7712	29.9273	37.5445	31.1298		34.6243
gene-BOS_19722	BAG1	2.26995	1.4925	1.8253	0.93933	0.847347		1.47489
gene-BOS_9137	BAG1	98.7113	95.7608	101.053	90.7798	106.77		98.6151
gene-BOS_21288	BAG2	384.383	16.4883	22.0426	17.4316	13.5952		90.7881
gene-BOS_23598	BAG3	43.149	65.0128	38.545	81.0138	83.1478		62.1737
gene-BOS_23895	BAG4	18.2256	17.6079	17.6594	20.6572	24.324		19.6948
gene-BOS_20501	BAG5	35.1066	38.365	44.5058	50.0277	55.779		44.7568
gene-BOS_19426	BAHCC1	2.68149	2.32226	2.89239	2.25286	2.54099		2.538
gene-BOS_10756	BAHD1	18.8497	19.0118	22.1183	17.8758	20.7703		19.7252
gene-BOS_13712	BAI1	0.74387	0.34808	0.859404	0.7207	1.18854		0.772118
gene-BOS_9449	BAI3	0.123123	0.398651	0.131207	0.135123	0.138973		0.185415
gene-BOS_19350	BAIAP2	22.24	30.1769	25.0898	33.1604	36.3133		29.3961
gene-BOS_6112	BAIAP2L2	7.44112	18.9354	22.4171	22.6734	26.1436		19.5221
gene-BOS_21299	BAK1	19.087	26.7727	36.8354	32.8147	28.3439		28.7707
gene-BOS_12944	BAMBI	23.2516	38.4967	19.9678	53.1614	40.3508		35.0456
gene-BOS_24959	BANF1	244.717	263.58	293.318	263.783	259.231		264.926
gene-BOS_12948	BANF2	0.210833	0	2.6e-05	0	0.300575		0.102287
gene-BOS_17084	BANP	12.6089	8.96166	10.615	9.46328	10.3721		10.4042
gene-BOS_20909	BAP1	34.8937	39.3805	38.4119	34.7928	41.205		37.7368
gene-BOS_22420	BAP1	0	0.723782	0.879507	0.780823	4e-06		0.476823
gene-BOS_2072	BARD1	1.9683	2.6132	3.96488	3.38505	3.96037		3.17836
gene-BOS_12181	BARHL1	0	0	0	0	0		0
gene-BOS_3343	BARHL2	0	0	0	0	0		0
gene-BOS_24641	BARX2	22.0246	28.4842	30.3803	34.3003	40.563		31.1505
gene-BOS_13598	BASE	0	0	0	0	0		0
gene-BOS_19909	BASP1	34.5879	39.3571	47.8377	43.1922	46.2315		42.2413
gene-BOS_21642	BAT1	365.886	404.753	481.461	387.173	420.824		412.019
gene-BOS_21703	BAT2	85.2434	89.8313	101.677	75.4483	94.0028		89.2406
gene-BOS_12178	BAT2L1	64.2439	55.5226	58.4311	58.7483	71.7858		61.7463
gene-BOS_15743	BAT2L2	54.2653	64.0018	67.0774	66.7692	73.3758		65.0979
gene-BOS_21605	BAT3	74.6773	76.4585	90.5016	76.9502	81.5621		80.03
gene-BOS_21648	BAT4	56.9466	52.2394	50.45	43.6177	48.5396		50.3587
gene-BOS_21612	BAT5	50.1494	71.1605	63.0358	65.2887	74.4283		64.8125
gene-BOS_11116	BATF	0.375942	0.868781	1.46407	1.5923	0.899626		1.04014
gene-BOS_24872	BATF2	1.62206	9.33012	3.73601	3.05421	6.35429		4.81934
gene-BOS_16191	BATF3	1.08618	1.73118	3.20848	1.93176	1.66874		1.92527
gene-BOS_17596	BAX	58.7149	66.8794	72.9333	72.1028	62.401		66.6063
gene-BOS_23119	BAZ1B	46.5391	49.7606	54.253	50.8157	58.5404		51.9818
gene-BOS_5316	BAZ2A	34.8606	42.2647	43.3375	48.6138	47.9894		43.4132
gene-BOS_1796	BAZ2B	12.9624	12.7491	10.3609	13.3302	14.7946		12.8394
gene-BOS_15048	BBOX1	0.076946	0	0	0	0		0.0153892
gene-BOS_4857	BBS10	2.08959	3.01186	2.94965	5.81649	3.66899		3.50732
gene-BOS_16379	BBS12	10.9493	13.388	9.84359	8.55471	11.9774		10.9426
gene-BOS_17126	BBS2	30.7681	29.3567	29.948	24.7057	32.073		29.3703
gene-BOS_10195	BBS4	52.1096	61.2069	61.6401	58.9792	60.3503		58.8572
gene-BOS_1650	BBS5	19.5108	18.1564	24.8436	18.2636	23.5454		20.864
gene-BOS_6298	BBS7	13.1784	13.0177	20.0555	12.3479	16.6853		15.057
gene-BOS_4296	BBS9	3.63569	4.08761	5.20303	4.81442	3.86149		4.32045
gene-BOS_774	BBX	20.6353	26.0747	27.4642	24.3054	30.5085		25.7976
gene-BOS_17613	BCAM	106.739	158.244	165.141	131.778	140.794		140.539
gene-BOS_2765	BCAN	0.087043	0.155419	0	0	0		0.0484924
gene-BOS_4218	BCAP29	44.2357	59.6138	48.8305	62.5127	55.6058		54.1597
gene-BOS_25461	BCAP31	118.901	129.576	157.467	122.447	112.443		128.167
gene-BOS_16916	BCAR1	29.0469	29.4375	32.4661	28.4302	28.5553		29.5872
gene-BOS_3300	BCAR3	6.60898	6.6419	6.47142	6.4032	5.66072		6.35724
gene-BOS_22424	BCAR4	0	0	0	0	0		0
gene-BOS_13326	BCAS1	13.4046	8.80719	8.3156	15.4242	9.35894		11.0621
gene-BOS_3056	BCAS2	28.1121	26.5986	35.1787	33.2786	32.7432		31.1822
gene-BOS_18408	BCAS3	8.42447	9.57587	8.2302	10.4299	11.9321		9.71851
gene-BOS_13480	BCAS4	20.8132	29.3985	29.3005	33.345	30.7228		28.716
gene-BOS_5755	BCAT1	43.0366	68.4839	40.9323	103.94	104.995		72.2776
gene-BOS_17603	BCAT2	19.0302	19.5661	12.6919	14.7431	16.2771		16.4617
gene-BOS_23634	BCCIP	74.2852	76.159	95.7151	73.6627	72.3941		78.4432
gene-BOS_5056	BCDIN3D	11.5648	9.97271	12.7398	15.3825	11.3362		12.1992
gene-BOS_1137	BCHE	21.1257	24.3053	20.7075	28.2504	29.2063		24.719
gene-BOS_17492	BCKDHA	38.74	45.0109	41.55	47.451	44.1084		43.372
gene-BOS_9507	BCKDHB	33.4692	32.1802	18.8473	45.1496	24.23		30.7753
gene-BOS_22856	BCKDK	32.129	27.6043	33.3195	24.4409	26.8122		28.8612
gene-BOS_3379	BCL10	29.794	29.9577	37.5742	34.3627	31.9419		32.7261
gene-BOS_11500	BCL11A	0.185326	0.13707	0.168996	0	0		0.0982784
gene-BOS_20565	BCL11B	0	0.263431	0.5795	0	0.155494		0.199685
gene-BOS_22233	BCL2	40.042	14.3389	12.8046	15.5024	20.0437		20.5463
gene-BOS_20165	BCL2A1	1.1376	2.3569	6.14773	1.96759	4.0955		3.14107
gene-BOS_13290	BCL2L1	100.195	72.6235	67.5396	87.8192	72.7705		80.1894
gene-BOS_11265	BCL2L11	6.30936	6.42839	9.15264	5.02704	8.45524		7.07453
gene-BOS_17692	BCL2L12	33.8386	49.8768	38.2036	26.6249	38.9632		37.5014
gene-BOS_6110	BCL2L13	40.5164	42.3333	44.066	41.6782	41.2773		41.9742
gene-BOS_5853	BCL2L14	0.185858	0.334323	1.1251	1.33827	0.453582		0.687427
gene-BOS_3131	BCL2L15	0.408181	1.72076	2.57509	0.675694	2.39475		1.5549
gene-BOS_10224	BCL2L2	34.8778	37.8478	35.3327	37.5989	37.1435		36.5601
gene-BOS_17766	BCL3	8.6495	13.6249	13.515	13.8932	12.8217		12.5009
gene-BOS_960	BCL6	22.2009	13.1772	16.4024	7.88804	14.6395		14.8616
gene-BOS_18750	BCL6B	6.24787	7.30185	12.3495	11.6006	8.7105		9.24207
gene-BOS_16671	BCL7A	11.4988	8.25853	7.21017	12.5766	7.06784		9.32238
gene-BOS_23019	BCL7B	16.999	17.9637	20.2901	20.8392	18.6209		18.9426
gene-BOS_22816	BCL7C	55.4853	72.5267	65.9212	53.9534	50.7938		59.7361
gene-BOS_3026	BCL9	33.9829	25.5853	25.247	28.9216	25.753		27.898
gene-BOS_14604	BCL9L	25.4838	27.3046	23.8362	21.3091	30.6392		25.7146
gene-BOS_9848	BCLAF1	89.759	112.078	127.53	138.354	135.16		120.576
gene-BOS_16978	BCMO1	0	0.372492	0	0	0		0.0744984
gene-BOS_16936	BCNT2	59.5858	69.037	72.4283	66.6999	76.5498		68.8601
gene-BOS_14361	BCO2	6.53838	10.0349	8.38967	10.1615	12.3472		9.49433
gene-BOS_26144	BCOR	12.8894	15.3971	19.2662	15.4045	17.8967		16.1708
gene-BOS_25191	BCORL1	4.27165	4.79051	6.27306	4.18614	7.0073		5.30573
gene-BOS_16896	BCR	21.7624	21.4936	24.9505	28.9706	24.9646		24.4283
gene-BOS_2110	BCS1L	9.89676	8.2905	11.4384	10.8532	6.55563		9.4069
gene-BOS_26445	BDA20	0	0	0	0	0.335426		0.0670852
gene-BOS_931	BDH1	25.2063	14.5153	7.3531	25.4202	21.0498		18.7089
gene-BOS_6378	BDH2	82.4476	90.4537	63.3952	73.7252	69.178		75.8399
gene-BOS_20504	BDKRB1	1.23862	1.43103	1.86166	1.44981	2.8204		1.7603
gene-BOS_20632	BDKRB2	9.16035	13.9383	19.973	16.4298	19.1844		15.7372
gene-BOS_15036	BDNF	0	0	0.105349	0	0		0.0210698
gene-BOS_19685	BDP1	6.87175	8.6449	10.3293	8.87424	10.7844		9.10092
gene-BOS_19107	BECN1	93.1037	88.723	93.5947	109.809	95.606		96.1673
gene-BOS_20639	BEGAIN	2.76426	2.76561	4.04955	2.74534	5.17305		3.49956
gene-BOS_26334	BEND2	0.044817	0	0	0	0		0.0089634
gene-BOS_9655	BEND3	5.05776	4.0043	6.03475	3.34719	2.72766		4.23433
gene-BOS_6602	BEND4	0	0.229067	0.456854	0.082404	0.114091		0.176483
gene-BOS_3801	BEND5	14.7482	9.02931	7.94458	4.95214	8.40719		9.01629
gene-BOS_21323	BEND6	4.91929	4.3891	2.33745	1.39658	4.36784		3.48205
gene-BOS_12895	BEND7	16.1721	15.0635	15.9023	23.0546	21.9091		18.4203
gene-BOS_24739	BEST1	0.085193	0.581203	0.329609	0.930674	0.830701		0.551476
gene-BOS_7443	BEST2	0.246293	0.228336	0.307533	0.443447	0		0.245122
gene-BOS_5262	BEST3	0	0	0	0	0		0
gene-BOS_3740	BEST4	0	0	0.265793	0	0		0.0531586
gene-BOS_4025	BET1	45.9935	44.8784	53.631	55.5869	56.5988		51.3377
gene-BOS_161	BET1L	37.0372	36.6837	43.7288	39.6558	41.5039		39.7219
gene-BOS_9601	BET3L	0.341055	0.880562	0	0.236917	0		0.291707
gene-BOS_25546	BEX2	0	0.280733	0.481991	0.723163	1.06826		0.510829
gene-BOS_25603	BEX2	118.623	82.4053	79.7486	95.4257	71.0971		89.46
gene-BOS_25604	BEX4	3.03723	2.49919	2.71401	2.07294	1.50251		2.36517
gene-BOS_25573	BEX5	97.0159	80.94	76.0419	75.4258	75.0607		80.8969
gene-BOS_22746	BFAR	58.4958	72.0748	71.9491	84.3917	71.1052		71.6033
gene-BOS_12927	BFSP1	12.9638	1.21539	2.87656	1.49615	2.88821		4.28801
gene-BOS_1326	BFSP2	0.112961	0.095227	0.512788	0	0.301174		0.20443
gene-BOS_2768	BGLAP	0.460223	2.49399	1.06519	1.91323	1.80891		1.54831
gene-BOS_25442	BGN	38.3277	155.237	146.751	88.0043	142.875		114.239
gene-BOS_20840	BHLHB2	9.74261	15.8034	27.6991	16.2644	13.9601		16.6939
gene-BOS_25512	BHLHB9	5.56157	6.30105	6.86594	7.7213	10.4156		7.3731
gene-BOS_13163	BHLHE23	0	0	0	0	0		0
gene-BOS_5764	BHLHE41	2.93309	8.09092	7.50832	8.06395	9.13626		7.14651
gene-BOS_10152	BHMT	0.252179	1.07197	0.271108	0.82354	2.30931		0.94562
gene-BOS_24061	BICC1	8.01468	12.4776	13.4172	15.2893	16.9916		13.2381
gene-BOS_2042	BICD1	0.569486	0.554828	0.751326	1.93579	0.27217		0.81672
gene-BOS_5689	BICD1	2.42577	2.78244	2.77129	2.74521	3.78195		2.90133
gene-BOS_9203	BICD2	27.9336	26.2791	28.9323	24.5	26.4243		26.8139
gene-BOS_6089	BID	45.4787	45.613	60.207	48.1166	48.3263		49.5483
gene-BOS_1548	BIN1	43.9982	62.0286	61.5623	68.9851	71.2322		61.5613
gene-BOS_5070	BIN2	2.12694	6.15139	9.46334	4.30434	7.8049		5.97018
gene-BOS_9058	BIN3	21.177	29.5921	27.546	25.8837	23.8751		25.6148
gene-BOS_14261	BIRC3	19.8487	36.1935	37.9936	34.6452	33.5725		32.4507
gene-BOS_19539	BIRC5	8.12498	13.0862	24.8927	26.4678	23.3924		19.1928
gene-BOS_11433	BIRC6	13.9549	19.0732	19.5947	18.7706	20.8764		18.454
gene-BOS_13554	BIRC7	0	0	0	0	0		0
gene-BOS_21572	BLA-DQB	33.2617	67.253	79.9415	47.4853	66.3387		58.856
gene-BOS_13283	BLCAP	37.7129	48.1909	41.106	45.6466	48.0017		44.1316
gene-BOS_24938	BLES03	24.5424	33.451	32.0325	28.888	26.5983		29.1024
gene-BOS_8593	BLK	0	0.134695	0.284633	0.018773	0		0.0876202
gene-BOS_20100	BLM	3.81485	5.43003	6.29938	5.63173	6.49575		5.53435
gene-BOS_18586	BLMH	72.0295	59.1208	64.4722	63.316	47.4001		61.2677
gene-BOS_23373	BLNK	30.6199	44.6449	35.1736	51.0064	40.8265		40.4543
gene-BOS_5285	BLOC1S1	98.2329	106.003	88.7841	97.8614	80.1496		94.2061
gene-BOS_23461	BLOC1S2	30.6648	35.018	35.3344	36.7238	31.2264		33.7935
gene-BOS_17704	BLOC1S3	5.69268	6.81257	4.60738	4.48576	2.88894		4.89747
gene-BOS_20729	BLOC1S3	0	0	0	0	0		0
gene-BOS_4376	BLVRA	26.406	25.4542	24.2608	27.7345	24.6812		25.7073
gene-BOS_17485	BLVRB	63.1548	64.6755	75.6224	54.1017	57.7623		63.0633
gene-BOS_15770	BLZF1	40.74	33.1472	40.0614	40.5847	34.2294		37.7525
gene-BOS_10741	BMF	39.2344	11.2845	10.6865	5.7448	11.2462		15.6393
gene-BOS_12857	BMI1	76.2891	71.1256	67.1746	70.1363	67.3791		70.4209
gene-BOS_9052	BMP1	34.722	59.972	65.2825	51.8448	62.0414		54.7725
gene-BOS_11783	BMP10	0	0	0	0	0		0
gene-BOS_25917	BMP15	0	0	0	0	0		0
gene-BOS_13467	BMP2	4.34051	12.2832	12.3592	9.03123	12.8731		10.1774
gene-BOS_6853	BMP3	1.07987	4.088	5.00431	1.81172	4.73492		3.34376
gene-BOS_10888	BMP4	30.2558	71.7781	49.3327	75.1306	77.7932		60.8581
gene-BOS_21324	BMP5	0.15573	0	0.093336	0.076038	0.129561		0.090933
gene-BOS_22034	BMP6	11.0461	6.32223	15.8093	9.64847	11.9434		10.9539
gene-BOS_13174	BMP7	15.4125	6.72086	11.0902	9.53886	8.37239		10.2269
gene-BOS_3771	BMP8B	0.065452	0	0.183283	0	0		0.049747
gene-BOS_4288	BMPER	1.91071	0.328915	1.0229	1.11829	1.05876		1.08792
gene-BOS_24263	BMPR1A	35.3867	38.9679	35.2603	41.5835	43.6925		38.9782
gene-BOS_6477	BMPR1B	3.22166	3.47114	7.57852	4.6329	4.01563		4.58397
gene-BOS_2005	BMPR2	12.7452	15.2192	20.4399	15.0414	20.3783		16.7648
gene-BOS_24063	BMS1	31.6174	31.309	41.1809	34.6846	31.078		33.974
gene-BOS_26369	BMX	1.70332	2.52912	2.03202	3.28038	4.46396		2.80176
gene-BOS_23724	BNBD-9-LIKE	0	0	0	0	0		0
gene-BOS_20185	BNC1	1.77254	0	0	0	0.13122		0.380753
gene-BOS_8748	BNC2	11.4372	4.29584	4.52841	3.81488	5.61162		5.93758
gene-BOS_19627	BNIP1	17.9867	18.3302	19.4264	22.5583	21.1779		19.8959
gene-BOS_10829	BNIP2	11.5632	13.9454	16.8762	15.3837	14.1093		14.3755
gene-BOS_23690	BNIP3	36.2437	29.0205	27.5513	26.3127	28.3573		29.4971
gene-BOS_24029	BNIP3L	21.663	19.0653	14.7124	15.6935	18.394		17.9056
gene-BOS_9089	BNIP3L	203.787	172.344	138.171	155.91	167.51		167.545
gene-BOS_2953	BNIPL	1.0103	1.10746	1.02797	0.745237	1.54615		1.08742
gene-BOS_816	BOC	51.0824	12.8917	17.2191	7.36871	12.4235		20.1971
gene-BOS_7002	BOD1L	19.4958	23.0104	28.8185	24.1764	27.5094		24.6021
gene-BOS_3914	BOK	17.1722	13.4684	10.5176	9.30335	13.989		12.8901
gene-BOS_21624	BOLA	120.791	525.702	698.523	260.694	387.391		398.62
gene-BOS_21631	BoLA	73.0773	133.026	143.294	93.4672	160.234		120.62
gene-BOS_21663	BOLA	94.9439	42.5689	183.396	174.9	49.2034		109.002
gene-BOS_21669	BOLA	28.0275	174.891	202.147	99.0925	213.713		143.574
gene-BOS_2924	BOLA1	13.3885	14.3492	10.1284	13.6589	14.4607		13.1971
gene-BOS_11360	BOLA3	28.5001	34.3301	33.6588	40.2792	29.676		33.2888
gene-BOS_21276	BOLA-DMA	11.7726	32.0977	38.1836	24.3468	27.0034		26.6808
gene-BOS_21277	BOLA-DMB	12.5153	53.2878	50.9384	30.4096	48.8565		39.2015
gene-BOS_21278	BOLA-DOB	1.28641	3.19541	2.07205	4.28364	2.89791		2.74708
gene-BOS_249	BOLA-DQA1	2.34862	9.13934	6.54678	7.87127	11.4639		7.47399
gene-BOS_21559	BOLA-DQA2	10.7027	39.7175	47.6957	25.2629	51.9799		35.0717
gene-BOS_21560	BOLA-DQA3	46.015	50.5954	175.949	93.8611	44.1781		82.1197
gene-BOS_21563	BOLA-DQA5	7.50914	66.781	28.2188	13.1073	58.3532		34.7939
gene-BOS_21564	BOLA-DQB	8.91774	29.9618	7.21237	7.85852	29.5328		16.6966
gene-BOS_21567	BOLA-DRA	114.89	337.242	438.671	261.436	378.185		306.085
gene-BOS_21565	BOLA-DRB2	4.97739	16.7862	20.9988	6.88862	10.7635		12.0829
gene-BOS_248	BoLA-DRB3	54.2219	184.137	219.074	133.056	185.888		155.275
gene-BOS_21279	BOLA-DYA	0	0	0.250136	0.226057	0		0.0952386
gene-BOS_21280	BOLA-DYB	0	0	0.126382	0	0		0.0252764
gene-BOS_21580	BOLA-N	327.722	282.781	200.189	353.383	136.539		260.123
gene-BOS_21606	BOLA-NC1	78.7638	187.044	174.288	132.034	227.338		159.894
gene-BOS_1970	BOLL	0	0	0	0	0		0
gene-BOS_13726	BOP1	16.2128	15.6815	17.1679	10.7409	13.0131		14.5632
gene-BOS_17463	BOSTAUV1R402	0.191393	0.131789	0	0	0.227289		0.110094
gene-BOS_17869	BOSTAUV1R403	0	0	0	0	0		0
gene-BOS_17870	BOSTAUV1R404	0	0	0	0	0		0
gene-BOS_17994	BOSTAUV1R406	0.595323	1.07811	0.207122	0.389997	0.261472		0.506406
gene-BOS_17995	BOSTAUV1R407	0.57015	0.765013	0.469481	0.7015	0.910667		0.683362
gene-BOS_17998	BOSTAUV1R409	0.160189	0.125972	0	0.140811	0.094125		0.104219
gene-BOS_17920	BOSTAUV1R410	0	0.126737	0	0	0		0.0253474
gene-BOS_17921	BOSTAUV1R411	0	0	0	0	0		0
gene-BOS_17922	BOSTAUV1R412	0	0	0	0	0.071808		0.0143616
gene-BOS_17923	BOSTAUV1R413	0	0	0	0	0		0
gene-BOS_17924	BOSTAUV1R414	0.724645	0.715204	0.724166	0.179518	0.681605		0.605028
gene-BOS_17926	BOSTAUV1R416	0	0.596296	0.162477	0	0.26064		0.203883
gene-BOS_17929	BOSTAUV1R417	0.161572	0.94252	0.1057	0.263049	1.19884		0.534336
gene-BOS_17930	BOSTAUV1R418	0	0	0	0	0		0
gene-BOS_17931	BOSTAUV1R419	0	0	0	0	0		0
gene-BOS_17932	BOSTAUV1R420	0	0.602721	0	0	0		0.120544
gene-BOS_17933	BOSTAUV1R421	0	0	0	0	0		0
gene-BOS_18153	BOSTAUV1R424	0	0	0	0	0		0
gene-BOS_18070	BOSTAUV1R425	0	0	0	0	0		0
gene-BOS_18073	BOSTAUV1R426	0	0	0	0	0		0
gene-BOS_18221	BOSTAUV1R427	0	0	0	0	0		0
gene-BOS_18219	BOSTAUV1R428	0	0	0	0	0		0
gene-BOS_18217	BOSTAUV1R430	0	0	0	0	0		0
gene-BOS_18214	BOSTAUV1R431	0	0	2e-05	0	0		4e-06
gene-BOS_18213	BOSTAUV1R432	0	0	2e-05	0	0		4e-06
gene-BOS_18222	BOSTAUV1R433	0	0	0	0	0		0
gene-BOS_18250	BOSTAUV1R434	0	0	0	0	0		0
gene-BOS_21110	BOSTAUV1R436	0	0	0	0	0		0
gene-BOS_21218	BOSTAUV1R437	0	0	0	0	0		0
gene-BOS_17838	BOSTAUV1R-PS404	0.698548	1.58675	1.29658	0.386723	1.15236		1.02419
gene-BOS_17868	BOSTAUV1R-PS405	0	0	0	0	0		0
gene-BOS_17996	BOSTAUV1R-PS408	0.775801	0.983458	0.52938	0.28088	0.775251		0.668954
gene-BOS_17925	BOSTAUV1R-PS409	0.22796	1.01115	0.311297	0.290252	0.56574		0.48128
gene-BOS_17927	BOSTAUV1R-PS410	0.152587	0.400997	0.368124	0.487404	0		0.281822
gene-BOS_17928	BOSTAUV1R-PS411	0	0.192716	0	0	0		0.0385432
gene-BOS_17934	BOSTAUV1R-PS418	0	0	0	0	0		0
gene-BOS_18072	BOSTAUV1R-PS421	0	0	0	0	0		0
gene-BOS_18074	BOSTAUV1R-PS422	0	0	0	0	0		0
gene-BOS_18220	BOSTAUV1R-PS423	0	0	0	0	0		0
gene-BOS_18212	BOSTAUV1R-PS425	0	0	2e-05	0	0		4e-06
gene-BOS_18251	BOSTAUV1R-PS428	0	0	0	0	0		0
gene-BOS_5826	BOTA-T2R10B	0	0	0	0	0		0
gene-BOS_4704	BOTA-T2R41	0	0	0	0	0		0
gene-BOS_4550	BPGM	8.75154	5.95119	10.0082	6.18774	6.29445		7.43862
gene-BOS_13274	BPI	0.502398	2.94223	2.68834	1.1972	2.9792		2.06187
gene-BOS_13594	BPIL1	0	0	0	0	0		0
gene-BOS_5650	BPIL2	0	0.429573	0.225682	0.196421	0.375909		0.245517
gene-BOS_13595	BPIL3	0	0	0	0	0		0
gene-BOS_15661	BPNT1	40.7516	57.5696	49.516	55.6173	65.9884		53.8886
gene-BOS_19408	BPTF	22.5145	26.7377	26.3111	26.7244	28.244		26.1063
gene-BOS_4568	BRAF	7.54605	7.6638	10.0579	8.73601	8.36225		8.47321
gene-BOS_16258	BRAP	6.85873	9.61151	5.28693	6.2639	9.0276		7.40974
gene-BOS_16540	BRAP	22.6757	23.6781	24.1537	22.6301	27.6287		24.1533
gene-BOS_10502	BRB	44.6923	108.099	140.424	98.6191	86.187		95.6042
gene-BOS_19075	BRCA1	2.59954	3.91228	7.23238	6.67644	5.94591		5.27331
gene-BOS_25417	BRCC3	21.8018	26.6388	26.4339	30.0303	27.2339		26.4278
gene-BOS_21287	BRD2	199.076	195.89	215.878	201.222	211.117		204.637
gene-BOS_12102	BRD3	30.6734	26.0601	30.4188	21.6261	31.1967		27.995
gene-BOS_7204	BRD4	29.2358	33.9901	37.3746	32.9758	36.7068		34.0566
gene-BOS_17112	BRD7	117.544	76.3423	88.8933	105.731	89.5783		95.6179
gene-BOS_8154	BRD8	47.6776	54.9648	52.7112	48.9054	60.8058		53.013
gene-BOS_19955	BRD9	45.4303	49.6267	60.3734	38.9808	42.4287		47.368
gene-BOS_3310	BRDT	0	0	0	0	0		0
gene-BOS_11866	BRE	31.5226	27.2343	29.1737	24.9366	36.124		29.7983
gene-BOS_17042	BREH1	2.47419	11.8336	5.26824	4.01165	15.3879		7.79513
gene-BOS_23020	BRI3	111.343	119.592	119.19	100.828	124.613		115.113
gene-BOS_16559	BRI3BP	8.2154	9.87138	11.907	11.5024	9.45433		10.1901
gene-BOS_18405	BRIP1	0.851045	2.10952	3.6342	2.64361	1.86362		2.2204
gene-BOS_19836	BRIX1	45.016	50.757	61.2681	47.6151	55.2757		51.9864
gene-BOS_20334	BRMS1L	21.3657	32.6147	30.1141	29.38	34.2725		29.5494
gene-BOS_24846	BRMS1L	26.839	33.1076	43.0665	33.5714	30.2065		33.3582
gene-BOS_2534	BRP44	43.4913	39.9912	46.2837	42.1327	33.7321		41.1262
gene-BOS_10025	BRP44L	52.9799	39.5431	31.0085	58.7499	34.2646		43.3092
gene-BOS_20775	BRPF1	12.784	13.078	16.9506	12.9085	13.8716		13.9185
gene-BOS_21376	BRPF3	22.0047	14.6901	18.8191	14.5563	17.9374		17.6015
gene-BOS_25290	BRS3	0	0	0	0	0		0
gene-BOS_18081	BRSK1	16.8143	26.0265	27.1627	23.2744	25.2657		23.7087
gene-BOS_25021	BRSK2	0.009269	0.211141	0.323919	0.010611	0.148674		0.140723
gene-BOS_22144	BRUNOL4	0.078253	0.512276	0.523245	0.125448	0.712854		0.390415
gene-BOS_10277	BRUNOL6	7.6113	8.6845	7.5957	10.0879	6.6757		8.13102
gene-BOS_1362	BRWD1	10.9111	14.8716	14.8472	15.2629	15.9106		14.3607
gene-BOS_25709	BRWD3	4.1596	6.39313	6.88394	6.72896	8.49047		6.53122
gene-BOS_10965	bsc1	0	0	0.024544	0	0		0.0049088
gene-BOS_24744	BSCL2	36.0978	43.2095	36.8198	56.8037	34.505		41.4872
gene-BOS_2164	BSDC1	34.3498	32.2291	36.6654	30.6235	35.0994		33.7935
gene-BOS_8043	BSG	545.353	649.192	489.047	839.833	729.563		650.598
gene-BOS_3583	BSND	0.086156	0	0.19222	0.196179	0		0.094911
gene-BOS_17623	BSP1	0	0	0	0	0		0
gene-BOS_17617	BSP3	0.761406	1.46392	0.064121	5.46577	0.793924		1.70983
gene-BOS_13486	BSP30C	0.70988	0.811425	2.76378	0.187332	0.467755		0.988034
gene-BOS_13597	BSP30D	0	0	0	0	0		0
gene-BOS_17618	BSP5	0.23316	0	0	0	0.115139		0.0696598
gene-BOS_9373	BSPRY	22.1966	29.9684	27.2639	58.284	40.4219		35.627
gene-BOS_7004	BST1	0	0.618453	0.297771	0	0.611321		0.305509
gene-BOS_7220	BST2	3.39921	72.45	7.84484	3.89268	20.5014		21.6176
gene-BOS_14515	BSX	0	0	0	0	0		0
gene-BOS_23326	BTAF1	17.5657	21.8097	24.8125	24.2073	24.5363		22.5863
gene-BOS_20177	BTBD1	52.265	53.0378	47.7302	62.3446	53.6943		53.8144
gene-BOS_14452	BTBD10	19.5575	16.4072	20.3001	19.645	23.8722		19.9564
gene-BOS_5648	BTBD11	13.5596	5.79582	5.1354	7.42403	7.4803		7.87904
gene-BOS_22567	BTBD12	12.0616	16.0043	14.6545	11.2067	17.2146		14.2283
gene-BOS_23612	BTBD16	0	0.166982	0.224063	0	0		0.078209
gene-BOS_3702	BTBD19	3.56427	5.24636	4.44099	3.22201	3.95527		4.08578
gene-BOS_12776	BTBD3	14.2189	22.8261	19.4706	19.3003	27.971		20.7574
gene-BOS_20402	BTBD6	25.9147	22.5889	25.5545	25.5898	26.9555		25.3207
gene-BOS_20620	BTBD7	17.419	17.9583	20.0936	17.4717	23.2617		19.2409
gene-BOS_25994	BTBD7	0	0	0	0	0		0
gene-BOS_3309	BTBD8	2.12707	3.00712	3.5035	2.55659	4.36611		3.11208
gene-BOS_21349	BTBD9	15.6439	16.286	16.5991	17.038	17.6099		16.6354
gene-BOS_21396	BTBD9	18.7039	16.892	21.979	17.5429	19.56		18.9355
gene-BOS_6774	BTC	7.21042	2.91336	5.24079	5.85115	3.11713		4.86657
gene-BOS_1496	BTD	9.43788	14.5005	13.2985	11.2604	11.469		11.9933
gene-BOS_19652	BTF3	874.091	523.127	603.472	583.089	571.954		631.147
gene-BOS_3547	BTF3L4	143.844	145.363	142.837	174.783	155.455		152.457
gene-BOS_4885	BTG1	207.063	307.024	258.855	310.595	328.219		282.351
gene-BOS_15565	BTG2	45.3411	51.4078	45.6638	68.5797	58.8308		53.9647
gene-BOS_608	BTG3	37.8456	41.8027	78.1543	48.4387	50.2259		51.2934
gene-BOS_14383	BTG4	1.05298	2.19038	0.287137	4.97621	1.35743		1.97283
gene-BOS_25575	BTK	1.02582	2.70579	5.13772	2.58474	5.1358		3.31798
gene-BOS_21855	BTN1A1	0	0	0	0	0		0
gene-BOS_21964	BTN2A2	0.439128	1.12342	1.91444	0.610708	0.721223		0.961783
gene-BOS_21698	BTN3A2	1.40086	5.79676	1.01211	1.43572	5.71235		3.07156
gene-BOS_21566	BTN3A3	0	0	0	0	0		0
gene-BOS_21569	BTNL2	0	0	0	0	0		0
gene-BOS_7937	BTNL9	1.66413	1.2282	1.37436	1.25903	3.65346		1.83584
gene-BOS_13223	bTrappin-5	1.49312	0.488778	0.942239	1.32968	4.44256		1.73927
gene-BOS_23400	BTRC	21.1457	24.3186	25.0129	23.4648	27.3706		24.2625
gene-BOS_11274	BUB1	3.14457	6.02287	10.7354	9.44814	11.3592		8.14203
gene-BOS_10739	BUB1B	4.32542	6.24212	14.9719	15.2068	11.5553		10.4603
gene-BOS_23640	BUB3	48.7601	58.017	67.3788	59.4207	56.2615		57.9676
gene-BOS_14354	BUD13	18.4994	20.8819	23.7053	23.0314	19.4701		21.1177
gene-BOS_23006	BUD31	112.691	97.5754	108.668	122.092	98.5103		107.907
gene-BOS_10455	BVD1.15	0	0	0	0	0		0
gene-BOS_10357	BVd1.17	0.29242	0	0.336775	1.09631	0		0.345101
gene-BOS_10442	BVd1.18	0	0	0	0	0		0
gene-BOS_10373	BVd1.19	0	0	0	0	0		0
gene-BOS_10424	BVd1.20	0	0.218466	0.058212	0	0		0.0553356
gene-BOS_10544	BVd1.21	0	0	0	0	0		0
gene-BOS_10354	BVd1.22	0	0	0	0	0		0
gene-BOS_10346	BVD1.23	0	0	0.664831	0.602289	0		0.253424
gene-BOS_10443	BVd1.25	0	0.230235	0.790883	0	0.462611		0.296746
gene-BOS_9681	BVES	1.61718	1.28786	2.80226	0.248978	1.69675		1.53061
gene-BOS_21491	BYSL	12.3214	10.6847	14.9217	11.0215	12.7312		12.3361
gene-BOS_18392	BZRAP1	4.52218	8.46625	6.37057	4.47602	8.45477		6.45796
gene-BOS_1940	BZW1	163.188	161.286	190.342	211.86	192.023		183.74
gene-BOS_4048	BZW2	111.084	55.3561	77.3108	66.3663	64.2525		74.8739
gene-BOS_10074	C10H11ORF46	0.157816	0.002337	0.112968	0.544071	0.358003		0.235039
gene-BOS_11218	C10H14ORF1	60.7235	68.8903	41.7773	61.8036	79.0687		62.4527
gene-BOS_10781	C10H14ORF166	517.323	362.833	360.49	363.755	382.733		397.427
gene-BOS_11031	C10H14ORF169	11.6577	13.8188	15.1863	14.2727	14.5462		13.8963
gene-BOS_11210	C10H14orf179	37.1616	30.0353	43.6371	28.4251	28.5511		33.562
gene-BOS_10897	C10H14orf37	12.5237	25.6613	14.3519	19.6895	35.5829		21.5619
gene-BOS_11077	C10H14orf38	0.111456	0	0.076747	0.264723	0.336475		0.15788
gene-BOS_11037	C10H14ORF53	0	0.087629	0	0	0		0.0175258
gene-BOS_10158	C10H14ORF93	8.36354	12.562	7.05542	8.06224	8.21426		8.8515
gene-BOS_10722	C10H15orf23	24.4445	15.582	25.4382	17.8821	19.9059		20.6505
gene-BOS_10530	C10H15orf24	77.1257	65.8413	75.4061	81.0824	68.0543		73.502
gene-BOS_10525	C10H15orf41	8.08755	4.25651	5.95434	5.99233	6.8666		6.23147
gene-BOS_11222	C10H15orf43	0	0	0	0	0		0
gene-BOS_10199	C10H15orf44	9.94402	17.7022	13.055	11.3596	16.7487		13.7619
gene-BOS_24080	C10orf107	3.52813	5.94116	5.72009	4.75877	5.89046		5.16772
gene-BOS_11827	C11H2orf39	12.3871	9.23346	18.3041	18.2555	15.7344		14.7829
gene-BOS_11767	C11H2orf42	13.1965	15.6792	16.7011	11.99	16.2991		14.7732
gene-BOS_11830	C11H2orf50	4.39848	3.57089	5.84419	3.54879	4.56018		4.38451
gene-BOS_11467	C11H2orf56	11.8252	13.1399	13.6942	14.8469	15.2273		13.7467
gene-BOS_11306	C11H2ORF64	38.3805	36.4551	36.6542	33.8851	35.234		36.1218
gene-BOS_11396	C11H2ORF7	12.7679	15.2616	19.5269	18.5333	12.0569		15.6293
gene-BOS_12266	C11H9ORF116	23.9122	29.8866	21.895	16.3525	21.5826		22.7258
gene-BOS_12257	C11H9ORF142	30.9064	40.2196	27.7133	36.3135	31.0022		33.231
gene-BOS_12162	C11H9orf16	42.6019	45.5089	50.4397	38.9181	47.7091		45.0355
gene-BOS_12114	C11H9ORF78	62.3677	58.1257	68.3453	65.4908	57.8312		62.4322
gene-BOS_12119	C11H9ORF9	3.3994	2.13314	3.43076	2.29459	3.86909		3.0254
gene-BOS_25791	C11HXORF26	43.0632	29.5337	38.2836	31.057	31.7752		34.7426
gene-BOS_14447	C11orf16	3.51606	1.56573	9.23392	2.21379	4.75235		4.25637
gene-BOS_12723	C12H13orf16	0	0.171479	0	0	0		0.0342958
gene-BOS_12328	C12H13ORF26	0.511787	1.32838	1.81917	0.492128	1.24753		1.0798
gene-BOS_12677	C12H13orf27	16.0216	16.9416	23.3642	21.089	28.9407		21.2714
gene-BOS_12373	C12H13orf30	9.9076	6.01185	8.48328	7.65975	9.98244		8.40898
gene-BOS_4965	C12orf10	14.2172	19.2673	22.7004	18.5244	19.5094		18.8438
gene-BOS_5160	C12orf54	0	0	0	0	0		0
gene-BOS_12869	C13H10ORF38	32.5042	34.1533	39.8049	34.1724	42.4718		36.6213
gene-BOS_12873	C13H10ORF97	46.0971	37.583	38.9551	52.0208	40.255		42.9822
gene-BOS_13406	C13H20ORF108	73.0359	62.9833	64.5263	61.3775	66.7496		65.7345
gene-BOS_13333	C13H20ORF11	51.646	50.854	53.608	60.5264	52.1167		53.7502
gene-BOS_13378	C13H20ORF118	0	0.130523	0	0	0.235128		0.0731302
gene-BOS_12935	C13H20ORF12	10.3611	8.71724	10.82	9.45599	11.7796		10.2268
gene-BOS_13398	C13H20orf135	1.363	1.4342	1.74439	0.844463	1.37856		1.35292
gene-BOS_13464	C13H20orf195	0.744823	0.602765	1.43591	1.51469	1.546		1.16884
gene-BOS_13468	C13H20orf196	15.9964	14.1531	15.4995	21.2894	13.524		16.0925
gene-BOS_13403	C13H20ORF27	40.5908	48.2656	53.273	44.5444	51.5348		47.6417
gene-BOS_13035	C13H20orf30	55.903	55.7238	67.1545	72.9617	64.9308		63.3347
gene-BOS_13436	C13H20orf4	12.1865	14.4131	13.7744	12.8362	16.1188		13.8658
gene-BOS_13383	C13H20ORF43	44.0111	36.54	42.4858	41.7027	45.8893		42.1258
gene-BOS_12779	C13H20ORF7	10.7241	15.9413	15.2792	9.28828	9.93161		12.2329
gene-BOS_13407	C13H20ORF71	0	0	0	0	0		0
gene-BOS_12929	C13H20orf79	2.09497	0.546697	0.812438	0.762963	0.601772		0.963769
gene-BOS_13330	C13H20ORF85	8.14148	6.0086	8.78801	12.2491	10.6717		9.17178
gene-BOS_13664	C14H8orf33	24.5255	22.5956	28.7812	21.6525	20.1059		23.5322
gene-BOS_14100	C14H8ORF38	13.8154	14.9371	12.7847	14.5614	14.8669		14.1931
gene-BOS_13888	C14H8orf46	14.9862	0.391602	0.164782	0.370994	0.227394		3.2282
gene-BOS_14052	C14H8orf47	7.30542	12.8454	28.5626	14.5693	19.5754		16.5716
gene-BOS_13668	C14H8ORF55	3.10526	3.27745	5.55736	2.26667	3.10139		3.46163
gene-BOS_13920	C14H8ORF70	14.5135	14.7905	20.5191	15.8448	14.052		15.944
gene-BOS_20520	C14orf153	59.1242	60.5272	46.1196	77.9336	65.9434		61.9296
gene-BOS_20510	C14orf28	8.67097	5.70378	4.78806	6.47306	7.81493		6.69016
gene-BOS_11023	C14orf44	1.034	2.56853	2.81329	2.9258	3.10814		2.48995
gene-BOS_15025	C15H11orf46	62.4798	74.6345	61.8995	77.1438	66.3705		68.5056
gene-BOS_15119	C15H11orf49	10.0301	12.3192	13.385	14.3124	13.5226		12.7139
gene-BOS_14974	C15H11ORF51	54.0398	42.2627	52.4396	34.9339	55.7601		47.8872
gene-BOS_14939	C15H11orf59	72.3568	90.1223	78.6223	97.7391	92.2507		86.2182
gene-BOS_14451	C15H11orf60	37.8601	32.785	34.1697	36.5442	35.0096		35.2737
gene-BOS_14500	C15H11orf63	1.58452	1.67168	2.0702	1.57498	2.87316		1.95491
gene-BOS_14378	C15H11orf71	7.07565	5.767	7.09158	7.25112	6.38681		6.71443
gene-BOS_15100	C15H11orf74	46.0717	49.963	54.8451	57.7399	55.0807		52.7401
gene-BOS_15682	C16H1orf100	0	0	0	0	0		0
gene-BOS_16084	C16H1ORF14	1.76049	2.08788	3.11825	2.46264	2.66713		2.41927
gene-BOS_15781	C16H1orf156	18.1967	16.9903	21.1797	14.748	18.2623		17.8754
gene-BOS_15903	C16H1orf170	0	0.029006	0	0	0		0.0058012
gene-BOS_15923	C16H1orf174	26.4061	29.8443	31.0147	26.9999	27.1122		28.2754
gene-BOS_16150	C16H1ORF21	38.3808	51.1455	53.673	64.3897	62.7749		54.0728
gene-BOS_16119	C16H1ORF26	10.171	13.56	13.6929	15.1022	16.1211		13.7294
gene-BOS_15932	C16H1orf49	0	0	0	0	0		0
gene-BOS_15666	C16H1ORF55	17.1956	22.1047	22.7493	22.7642	23.3452		21.6318
gene-BOS_15672	C16H1ORF65	0	0	0	0	0		0
gene-BOS_15878	C16H1orf86	16.2558	15.5094	18.4622	13.6771	14.4913		15.6792
gene-BOS_15927	C16H1orf93	107.252	132.061	115.957	135.534	127.418		123.645
gene-BOS_274	C16ORF35	9.34716	10.0374	10.7755	12.1757	13.6138		11.1899
gene-BOS_22460	C16orf5	20.8714	21.452	21.6525	15.5781	22.5991		20.4306
gene-BOS_17041	C16orf80	34.1132	33.4786	32.9044	36.4016	34.8699		34.3535
gene-BOS_16570	C17H12orf24	2.87473	3.36105	5.382	5.29754	4.19937		4.22294
gene-BOS_16506	C17H12orf43	21.7095	15.383	16.3468	12.8311	16.0524		16.4646
gene-BOS_16554	C17H12orf52	12.2459	11.8672	13.4869	15.7564	14.3303		13.5373
gene-BOS_16582	C17H12ORF65	12.5815	15.3361	17.4136	15.5033	15.9624		15.3594
gene-BOS_22150	C17H18orf55	41.5516	41.7113	41.8346	47.6565	43.2555		43.2019
gene-BOS_16819	C17H22ORF13	36.6304	37.1291	33.0398	34.6404	32.7011		34.8282
gene-BOS_16823	C17H22orf25	8.4497	10.9473	8.44562	8.75244	6.41792		8.60259
gene-BOS_16782	C17H5orf52	1.89861	2.19596	2.07517	1.3432	1.2649		1.75557
gene-BOS_17108	C18H16orf48	5.59134	5.77244	11.0367	6.8492	6.00981		7.0519
gene-BOS_17073	C18H16orf57	12.114	15.3457	17.9357	13.0187	14.9291		14.6687
gene-BOS_16980	C18H16ORF61	48.4156	60.6223	79.1844	65.63	64.9356		63.7576
gene-BOS_17122	C18H19orf12	12.9683	15.2184	14.7076	12.816	13.0954		13.7612
gene-BOS_17743	C18H19ORF41	0.948101	0.122648	0.173613	0.970372	0.590733		0.561093
gene-BOS_17512	C18H19ORF54	5.96731	9.21573	7.22472	7.87226	8.42427		7.74086
gene-BOS_17639	C18H19ORF63	135.848	133.824	137.847	104.501	117.214		125.847
gene-BOS_19435	C19H17ORF28	31.1187	43.911	36.6983	59.9091	36.5115		41.6297
gene-BOS_19083	C19H17orf37	49.3022	62.5478	44.3173	69.3399	57.9971		56.7008
gene-BOS_18885	C19H17ORF39	14.2288	11.6011	12.5414	16.381	13.2929		13.609
gene-BOS_18497	C19H17orf42	13.0897	10.62	13.6957	10.427	13.7529		12.3171
gene-BOS_18823	C19H17ORF48	7.0923	13.3827	9.07484	9.23804	8.82851		9.52328
gene-BOS_18688	C19H17orf49	47.5748	55.8669	44.5645	55.8457	47.9627		50.3629
gene-BOS_18805	C19H17orf59	11.1546	14.4966	12.2078	10.0231	14.5354		12.4835
gene-BOS_18673	C19H17orf61	116.539	99.8499	97.3263	121.226	94.578		105.904
gene-BOS_19381	C19H17orf62	24.0175	32.1905	35.1904	29.5287	31.0565		30.3967
gene-BOS_18495	C19H17orf64	0.103495	0	0	0	0.137011		0.0481012
gene-BOS_18501	C19H17orf78	0	0	0	0	0		0
gene-BOS_18754	C19H17ORF81	66.1287	73.2446	78.2241	65.1772	71.8687		70.9287
gene-BOS_11754	C1D	50.2812	56.5457	62.0486	64.3307	56.9373		58.0287
gene-BOS_4022	C1GALT1	8.07989	8.63843	13.4528	13.2222	12.4475		11.1682
gene-BOS_25149	C1GALT1C1	31.5761	42.5887	38.132	58.8015	40.7482		42.3693
gene-BOS_1398	C1H21ORF2	12.7852	10.3481	13.6472	9.3152	11.5413		11.5274
gene-BOS_521	C1H21ORF51	43.566	36.0333	45.374	32.6689	38.418		39.2121
gene-BOS_1445	C1H21ORF56	0.13076	0	0	0.133862	0.112745		0.0754734
gene-BOS_518	C1H21ORF59	86.8257	87.1032	114.801	93.9984	91.9353		94.9327
gene-BOS_514	C1H21orf62	27.6699	17.9376	22.9975	33.7556	22.6956		25.0112
gene-BOS_533	C1H21ORF63	4.48793	6.58087	7.21238	6.49797	6.28166		6.21216
gene-BOS_559	C1H21ORF7	2.30095	5.98663	6.60866	7.20036	3.8154		5.1824
gene-BOS_1393	C1H21ORF70	20.841	10.7827	22.9931	17.5799	11.9368		16.8267
gene-BOS_607	C1H21ORF91	11.8528	11.6713	18.5492	13.6825	16.1015		14.3715
gene-BOS_930	C1H3ORF21	22.1758	33.1108	27.6341	30.913	33.6975		29.5063
gene-BOS_691	C1H3orf26	10.5216	6.43867	9.25275	8.05415	5.8983		8.03309
gene-BOS_936	C1H3ORF34	7.38156	14.1512	11.5243	10.522	15.8275		11.8813
gene-BOS_642	C1H3orf38	15.8898	18.8032	17.5067	17.2405	19.6891		17.8259
gene-BOS_2672	C1orf110	51.5074	52.3398	35.4005	71.2705	40.9157		50.2868
gene-BOS_24017	C1orf124	29.3711	34.3198	36.6705	38.5764	37.8502		35.3576
gene-BOS_15919	C1orf158	2.30505	0.941888	1.49905	1.8894	1.84326		1.69573
gene-BOS_7079	C1orf35	49.5024	43.2126	53.7262	48.79	45.9753		48.2413
gene-BOS_3362	C1orf52	20.467	14.6453	23.2239	18.379	19.7856		19.3002
gene-BOS_2370	C1QA	41.437	109.902	178.243	126.076	95.7817		110.288
gene-BOS_2391	C1QB	26.8511	93.2344	127.877	77.2002	85.5922		82.151
gene-BOS_18695	C1QBP	146.742	190.884	132.879	160.314	135.322		153.228
gene-BOS_2433	C1QC	22.929	81.6012	118.54	60.5544	74.1579		71.5565
gene-BOS_19306	C1QL1	2.88779	2.29793	4.02152	4.07262	6.14577		3.88512
gene-BOS_1895	C1QL2	0.054618	0	0.112815	0	0		0.0334866
gene-BOS_12916	C1QL3	7.0489	0	0.073767	0	0		1.42453
gene-BOS_19555	C1QTNF1	26.0612	24.7915	24.2708	14.1473	23.1728		22.4887
gene-BOS_8414	C1QTNF2	6.50393	12.9518	15.4538	8.79069	11.8205		11.1042
gene-BOS_19843	C1QTNF3	16.8459	6.11231	15.4385	3.6714	8.4714		10.1079
gene-BOS_14498	C1QTNF5	21.3538	41.1411	36.6139	25.0597	31.2923		31.0922
gene-BOS_5713	C1QTNF6	8.67451	82.6169	72.3712	27.0512	73.0484		52.7525
gene-BOS_6998	C1QTNF7	15.5795	14.0511	17.0156	10.3726	16.6217		14.7281
gene-BOS_22589	C1QTNF8	0	0	0	0	0		0
gene-BOS_12490	C1QTNF9	0.306963	0.34539	0.285262	0.793157	0.542319		0.454618
gene-BOS_5966	C1R	46.48	228.622	97.1792	127.353	134.603		126.848
gene-BOS_6001	C1RL	1.56876	2.08015	1.09752	1.84091	4.16688		2.15084
gene-BOS_5982	C1S	53.5699	263.25	186.343	115.267	208.832		165.452
gene-BOS_21621	C2	0.960411	10.4107	6.87984	4.00468	4.7045		5.39203
gene-BOS_19841	C20H5ORF22	15.3714	20.1369	16.8892	17.6578	15.2817		17.0674
gene-BOS_19822	C20H5orf34	13.4618	18.0842	16.2896	17.6008	20.6381		17.2149
gene-BOS_13365	C20orf111	51.6045	46.2048	46.7313	48.2054	43.0497		47.1592
gene-BOS_13489	C20orf29	24.2816	25.365	22.8026	21.2256	20.5287		22.8407
gene-BOS_13488	C20orf44	26.981	29.8541	33.2681	36.3677	39.9315		33.2805
gene-BOS_13347	C20orf54	0	0	0	0	0		0
gene-BOS_20517	C21H14ORF129	43.0986	45.3872	40.125	59.6201	61.9248		50.0311
gene-BOS_20472	C21H14orf142	25.424	32.4079	38.7329	36.038	32.3319		32.987
gene-BOS_20359	C21H14orf147	47.7576	40.619	46.8048	45.1718	43.2686		44.7244
gene-BOS_20491	C21H14orf79	8.8711	8.23588	10.1966	10.0076	10.512		9.56461
gene-BOS_20171	C21H15ORF26	13.7143	16.6683	19.0765	38.3361	19.9374		21.5465
gene-BOS_20129	C21H15orf40	28.6364	27.1321	23.1669	29.9032	24.2452		26.6167
gene-BOS_20736	C22H3ORF10	101.17	120.401	114.232	117.857	121.04		114.94
gene-BOS_20905	C22H3orf14	4.42464	4.19285	6.49081	4.00083	7.35446		5.29272
gene-BOS_21013	C22H3ORF18	1.88075	3.29016	2.51209	0.962408	2.69698		2.26848
gene-BOS_21195	C22H3ORF19	27.1931	28.5332	29.1254	29.7014	27.0087		28.3124
gene-BOS_21238	C22H3orf22	2.90189	2.14942	2.49038	0.58388	1.79577		1.98427
gene-BOS_20707	C22H3ORF23	2.88922	2.15016	2.61924	2.24035	2.24995		2.42978
gene-BOS_20754	C22H3orf24	0.205609	0	0	0	0		0.0411218
gene-BOS_21232	C22H3ORF37	17.5893	14.0061	23.4481	15.3483	16.3382		17.346
gene-BOS_21040	C22H3ORF63	46.181	57.8367	54.6039	57.4111	63.8711		55.9807
gene-BOS_20842	C22H3ORF64	12.8223	17.8985	22.2275	17.0363	17.3943		17.4758
gene-BOS_22065	C23H6ORF105	0.063526	0.241872	0.505554	0.163173	0.425496		0.279924
gene-BOS_21351	C23H6orf129	26.8001	42.3939	44.3419	38.2799	45.6512		39.4934
gene-BOS_21527	C23H6orf130	95.5367	86.5755	94.3419	115.526	105.542		99.5044
gene-BOS_21636	C23H6orf136	14.7458	23.751	17.9069	19.0242	18.9645		18.8785
gene-BOS_21458	C23H6orf141	4.31445	4.03011	5.51187	6.17204	5.22292		5.05028
gene-BOS_21319	C23H6ORF142	0.232278	0.11079	0.288645	0.260072	0		0.178357
gene-BOS_22069	C23H6orf145	17.7597	12.7651	13.5118	9.18444	11.0311		12.8504
gene-BOS_21457	C23H6orf153	39.2003	40.8909	48.9633	40.7593	41.4534		42.2535
gene-BOS_21647	C23H6ORF47	12.051	14.6468	16.2903	16.2964	14.3587		14.7286
gene-BOS_21886	C23H6ORF62	156.809	153.28	164.344	176.694	163.376		162.901
gene-BOS_21398	C23H6orf64	7.43647	7.60909	9.53043	11.3043	5.53498		8.28306
gene-BOS_22148	C24H18ORF10	24.6217	26.4846	29.9835	27.8649	22.8534		26.3616
gene-BOS_22257	C24H18orf19	14.9997	14.5251	15.1078	17.8328	17.2627		15.9456
gene-BOS_22139	C24H18orf21	35.4835	31.447	36.6153	27.4263	42.4187		34.6781
gene-BOS_22476	C25H16ORF13	35.0799	43.7748	42.1276	38.6278	37.9183		39.5057
gene-BOS_22517	C25H16orf14	25.2917	31.51	27.9719	39.0586	31.3043		31.0273
gene-BOS_22455	C25H16ORF42	21.3464	24.3708	21.1823	23.3708	21.2294		22.2999
gene-BOS_22762	C25H16ORF62	35.1205	37.8387	37.0724	43.126	42.9348		39.2185
gene-BOS_22764	C25H16orf65	0.602305	0.032562	0.762174	0.4846	0.36637		0.449602
gene-BOS_22527	C25H16orf71	4.10971	2.55211	4.38344	5.35449	3.50894		3.98174
gene-BOS_22774	C25H16orf82	0	0	0	0	0		0
gene-BOS_23032	C25H7ORF20	27.158	28.9028	30.5851	31.5122	26.4889		28.9294
gene-BOS_22988	C25H7ORF26	20.8624	28.2197	29.5038	22.6557	27.6289		25.7741
gene-BOS_22968	C25H7orf28A	48.0932	46.5546	58.4232	58.2973	52.5431		52.7823
gene-BOS_22870	C25H7orf42	83.0813	95.1607	97.6649	102.24	101.274		95.8841
gene-BOS_23030	C25H7ORF47	21.6647	27.9116	24.8993	21.3629	24.6223		24.0922
gene-BOS_22995	C25H7ORF50	22.9733	24.7428	33.5473	29.0603	25.2889		27.1225
gene-BOS_23595	C26H10ORF119	42.3579	46.2805	50.9113	54.2438	45.0957		47.7778
gene-BOS_23619	C26H10orf120	0	0	0	0	0		0
gene-BOS_23405	C26H10ORF2	12.3768	12.0858	12.4855	10.8167	11.6082		11.8746
gene-BOS_23416	C26H10ORF4	29.1294	30.169	30.6905	30.9558	30.986		30.3861
gene-BOS_23411	C26H10ORF6	32.7986	45.6084	39.6975	43.7364	54.0999		43.1882
gene-BOS_23592	C26H10orf84	135.124	116.304	137.121	113.051	135.059		127.332
gene-BOS_23908	C27H8orf4	109.295	81.3614	181.266	188.253	184.922		149.019
gene-BOS_23894	C27H8orf40	39.5407	44.0204	41.2599	56.0482	48.6424		45.9023
gene-BOS_23862	C27H8ORF41	13.8262	15.6175	17.0001	17.1743	18.1422		16.3521
gene-BOS_23843	C27H8orf48	3.65048	1.56143	2.73133	1.52392	2.54945		2.40332
gene-BOS_23822	C27H8ORF79	5.31797	3.61969	5.3222	4.28388	6.0205		4.91285
gene-BOS_24288	C28H10ORF10	20.0683	12.6617	7.10514	12.4002	7.51165		11.9494
gene-BOS_24221	C28H10orf104	75.4819	90.2671	78.5736	80.421	91.9493		83.3386
gene-BOS_24265	C28H10ORF116	80.3951	96.587	62.3822	107.912	88.4576		87.1468
gene-BOS_24190	C28H10ORF35	26.4485	34.1888	29.8951	35.3622	30.1721		31.2134
gene-BOS_24292	C28H10orf53	0	0	0	0	0		0
gene-BOS_24186	C28H10orf57	28.2854	22.0829	38.3153	34.6165	34.1015		31.4803
gene-BOS_24215	C28H10orf58	213.381	178.567	113.375	274.971	170.772		190.213
gene-BOS_24022	C28H1orf198	47.1393	37.7102	45.0218	29.5484	41.2091		40.1257
gene-BOS_24014	C28H1orf57	55.0256	50.6191	54.1831	50.4084	52.3768		52.5226
gene-BOS_24776	C29H11orf10	140.876	138.911	148.259	165.247	140.653		146.789
gene-BOS_24329	C29H11orf54	28.2917	25.4136	29.3799	35.0427	29.6105		29.5477
gene-BOS_24734	C29H11orf66	8.89601	5.45045	9.9791	8.79105	8.77875		8.37907
gene-BOS_24417	C29H11orf67	73.2087	66.4019	49.622	65.5017	59.1802		62.7829
gene-BOS_24379	C29H11orf73	62.8993	76.9445	71.2975	84.9151	78.6947		74.9502
gene-BOS_24334	C29H11orf75	23.7564	44.3444	17.2954	47.7493	2.0979		27.0487
gene-BOS_1381	C2CD2	10.9422	6.54744	7.69456	5.59835	8.03599		7.7637
gene-BOS_14460	C2CD2L	11.4937	12.6301	17.6171	12.9914	14.4095		13.8284
gene-BOS_8066	C2CD4C	0	0.938051	0.285514	0.322588	1.40814		0.59086
gene-BOS_2972	C2CD4D	0	0	0	0.052504	0.151092		0.0407192
gene-BOS_14263	C2H11orf70	7.0554	16.5214	11.4694	18.061	23.6106		15.3436
gene-BOS_2341	C2H1orf144	39.5803	38.3284	47.8281	49.6216	43.3204		43.7358
gene-BOS_2390	C2H1orf201	2.18099	1.11319	2.97959	2.11172	2.73229		2.22356
gene-BOS_2094	C2H2orf24	28.941	31.8294	30.277	32.3613	26.0538		29.8925
gene-BOS_1960	C2H2orf47	13.7938	17.0569	19.0586	19.5024	19.5579		17.7939
gene-BOS_2130	C2orf17	79.5699	79.7597	80.8126	66.7982	81.4626		77.6806
gene-BOS_11852	C2orf43	6.85709	7.9065	7.64544	9.36567	10.2948		8.41389
gene-BOS_7614	C3	10.5081	48.6668	34.6217	25.4676	30.921		30.037
gene-BOS_5901	C3AR1	2.34516	6.61923	9.13615	6.8408	7.65755		6.51978
gene-BOS_2667	C3H1orf111	0	0	0.262208	0	0		0.0524416
gene-BOS_3620	C3H1orf113	4.2358	9.04637	5.31596	10.8969	8.82416		7.66384
gene-BOS_3530	C3H1orf123	113.188	142.351	153.577	142.974	137.035		137.825
gene-BOS_3453	C3H1orf141	0.065239	0	0.115021	0	0.164728		0.0689976
gene-BOS_3298	C3H1orf146	0.179371	0	0	0	0		0.0358742
gene-BOS_2839	C3H1orf182	2.74448	2.73762	2.30785	1.10539	2.63461		2.30599
gene-BOS_3175	C3H1orf183	4.78829	2.84743	2.728	1.81491	2.33869		2.90346
gene-BOS_3552	C3H1orf185	0.213031	0	0	0	0.318456		0.106297
gene-BOS_2782	C3H1orf189	10.5628	5.3593	12.0589	6.18508	9.09737		8.65269
gene-BOS_3637	C3H1ORF210	15.873	22.74	19.115	38.9396	27.6901		24.8715
gene-BOS_3649	C3H1ORF212	22.6056	28.05	27.1842	22.8048	22.1957		24.568
gene-BOS_2676	C3H1orf226	10.2503	6.52779	4.89469	8.92182	3.52874		6.82467
gene-BOS_2957	C3H1orf230	5.25198	4.53988	6.89488	6.92175	6.33644		5.98899
gene-BOS_3549	C3H1ORF41	26.3683	35.8881	35.6503	38.5266	34.0274		34.0922
gene-BOS_2820	C3H1orf43	125.913	118.736	108.922	124.253	112.997		118.164
gene-BOS_3632	C3H1ORF50	38.1815	45.9352	45.3764	41.8387	38.5902		41.9844
gene-BOS_2954	C3H1orf54	24.5062	34.2012	46.0211	40.6877	23.3041		33.7441
gene-BOS_2814	C3H1orf66	8.68736	10.191	12.2039	7.25265	9.5978		9.58655
gene-BOS_2833	C3H1orf77	124.014	134.533	136.406	132.558	131.07		131.716
gene-BOS_2760	C3H1orf85	18.8838	23.837	22.3263	20.1489	22.0168		21.4425
gene-BOS_2673	C3H1orf88	0	0	0	0	0		0
gene-BOS_2799	C3H1ORF92	7.5991	15.0976	16.6163	10.3267	19.725		13.8729
gene-BOS_20684	C3orf39	6.69867	6.13397	6.77564	4.31419	5.40617		5.86573
gene-BOS_1147	C3orf57	3.93746	1.19119	8.90873	0.855735	0.662928		3.11121
gene-BOS_21584	C4A	17.5196	62.057	28.1886	23.3711	44.9493		35.2171
gene-BOS_15516	C4BPA	0.368004	0.374768	0.378146	0.060488	0.279944		0.29227
gene-BOS_15517	C4BPB	0.290281	0	0	0.206555	0		0.0993672
gene-BOS_4413	C4H7ORF11	18.3898	25.9865	29.2299	25.1209	20.0818		23.7618
gene-BOS_4120	C4H7orf23	28.6707	36.0022	27.637	62.6584	35.8284		38.1593
gene-BOS_4424	C4H7orf25	12.3349	13.8588	14.2861	19.4852	13.8621		14.7654
gene-BOS_4229	C4H7orf53	1.06168	0.876268	0.934646	1.26296	1.10699		1.04851
gene-BOS_3984	C4H7orf57	4.77206	2.98429	9.22697	4.72628	4.781		5.29812
gene-BOS_4012	C4H7orf64	17.5209	18.7491	18.9131	21.5892	18.9196		19.1384
gene-BOS_6391	C4orf32	10.4995	11.468	8.60246	17.8854	17.8763		13.2663
gene-BOS_9397	C5	10.1411	5.81133	8.12198	7.65591	1.48752		6.64356
gene-BOS_17624	C5AR1	2.19435	2.53541	7.78493	4.56028	4.22838		4.26067
gene-BOS_5737	C5H12orf11	18.8717	17.4252	15.8233	23.4638	19.1822		18.9532
gene-BOS_4895	C5H12orf12	0	0	0	0	0		0
gene-BOS_5627	C5H12orf23	86.6984	113.509	96.5275	139.152	107.79		108.735
gene-BOS_4897	C5H12orf29	34.4897	30.6696	39.2173	33.4539	30.1833		33.6027
gene-BOS_6051	C5H12orf32	16.1936	17.3306	20.5839	13.6638	21.9801		17.9504
gene-BOS_6015	C5H12ORF4	6.32895	7.81258	8.95321	7.10119	8.95585		7.83036
gene-BOS_5081	C5H12orf41	54.3927	60.4181	61.0366	56.0378	59.7071		58.3184
gene-BOS_5291	C5H12orf45	12.0107	12.8835	16.2859	13.38	14.0921		13.7304
gene-BOS_4893	C5H12orf50	0	0	0	0.102543	0		0.0205086
gene-BOS_5981	C5H12ORF53	0.216012	2.52321	0.874242	0.734506	3.6377		1.59714
gene-BOS_5965	C5H12ORF57	134.818	111.302	101.963	105.877	121.521		115.096
gene-BOS_5096	C5H12orf62	96.0831	102.116	103.712	99.4959	99.8725		100.256
gene-BOS_6101	C5H22ORF23	6.59803	4.74938	5.16929	5.49951	4.73485		5.35021
gene-BOS_5645	C5H22orf28	51.8961	48.8062	57.0445	50.8979	45.9446		50.9178
gene-BOS_6181	C5H22orf32	140.684	128.473	110.152	145.23	137.944		132.497
gene-BOS_19802	C5orf28	8.53841	12.7818	7.78521	13.5219	10.5147		10.6284
gene-BOS_19821	C6	0	0.152963	0	0	0		0.0305926
gene-BOS_6681	C6H4orf14	32.7653	21.1347	21.6424	19.8071	21.603		23.3905
gene-BOS_6848	C6H4orf22	3.12891	2.43279	1.98398	0.88073	1.87147		2.05957
gene-BOS_6306	C6H4ORF31	14.5869	6.19203	10.8016	8.26718	10.5789		10.0853
gene-BOS_6581	C6H4orf34	80.2358	83.1639	68.3189	110.629	86.7869		85.827
gene-BOS_21313	C6orf106	25.7147	26.4708	22.6281	28.0978	33.7819		27.3387
gene-BOS_10042	C6orf120	37.2181	48.8963	46.4614	55.4957	50.9363		47.8016
gene-BOS_9533	C6orf173	3.20967	6.58422	9.36663	8.01751	8.88082		7.21177
gene-BOS_21649	C6orf25	0.196947	0.715019	0.256886	0.199222	1.28807		0.531228
gene-BOS_19820	C7	7.37509	3.90813	1.39585	2.9806	3.84835		3.9016
gene-BOS_7743	C7H19orf10	57.0222	64.846	68.1007	68.3957	58.0496		63.2829
gene-BOS_8061	C7H19orf22	31.7767	34.8779	37.6816	29.0803	32.6619		33.2157
gene-BOS_8044	C7H19orf25	10.95	15.5367	15.7165	13.2377	15.9216		14.2725
gene-BOS_7428	C7H19ORF43	110.929	119.323	126.895	120.038	111.767		117.79
gene-BOS_7109	C7H19orf50	80.7537	79.832	83.0233	78.4287	65.1264		77.4328
gene-BOS_7512	C7H19ORF52	16.0933	16.4729	15.3735	13.4724	15.5941		15.4013
gene-BOS_7431	C7H19orf56	91.1166	110.83	115.863	101.225	107.921		105.391
gene-BOS_7104	C7H19orf60	50.3539	47.475	42.2921	45.2339	46.7024		46.4115
gene-BOS_8124	C7H5ORF15	105.87	99.2675	114.952	108.254	99.902		105.649
gene-BOS_8142	C7H5orf24	29.0907	36.2776	31.6994	26.3715	36.6841		32.0246
gene-BOS_8194	C7H5orf32	89.9106	95.2288	95.5542	165.999	111.088		111.556
gene-BOS_7045	C7H5orf45	13.7115	18.7653	16.7611	19.9969	18.4894		17.5448
gene-BOS_23159	C7orf27	5.14177	7.80524	5.6458	9.58974	6.70706		6.97792
gene-BOS_3536	C8A	0.482843	0.843665	0.722595	0	1.53767		0.717354
gene-BOS_3527	C8B	0	0.107338	0.077523	0	0.168168		0.0706058
gene-BOS_12265	C8G	9.03183	22.2342	13.7797	12.8021	16.9769		14.965
gene-BOS_8562	C8H4orf27	32.5653	29.344	30.5973	30.4081	23.5067		29.2843
gene-BOS_8595	C8H8orf13	1.22794	1.09133	1.66902	1.55012	1.71741		1.45116
gene-BOS_8600	C8H8orf74	0	0	0	0	0		0
gene-BOS_8970	C8H9ORF156	7.81702	8.10057	10.4664	8.11693	7.56807		8.4138
gene-BOS_9191	C8H9orf21	18.9122	41.0587	34.6644	31.4184	35.3152		32.2738
gene-BOS_9125	C8H9orf23	23.4615	26.281	20.2359	21.4604	27.1674		23.7212
gene-BOS_15134	C8H9orf30	2.02359	3.53886	3.0592	3.54011	5.12848		3.45805
gene-BOS_8796	C8H9ORF46	44.6084	64.0084	62.2243	84.056	68.2613		64.6317
gene-BOS_9317	C8H9orf6	35.4516	35.8868	32.4545	37.0627	37.1797		35.6071
gene-BOS_8646	C8H9orf82	27.1366	31.6268	27.9402	28.3389	26.7762		28.3637
gene-BOS_8853	C8H9ORF85	6.82349	7.8602	11.8745	15.3141	9.81568		10.3376
gene-BOS_9356	C8H9orf91	23.8208	33.3689	22.2438	25.0917	27.335		26.372
gene-BOS_13827	C8orf22	2.79459	6.83969	2.251	3.1375	5.38687		4.08193
gene-BOS_19839	C9	0	0.089336	0.084182	0.102576	0		0.0552188
gene-BOS_16558	C9H12orf49	14.188	16.4982	19.7727	14.4227	12.5573		15.4878
gene-BOS_9859	C9H6ORF115	98.9017	126.495	95.9688	241.423	131.439		138.846
gene-BOS_9744	C9H6orf163	1.82424	0.87351	3.34523	2.18434	3.56121		2.35771
gene-BOS_9745	C9H6ORF165	2.37585	0.998526	3.68843	2.48451	2.47908		2.40528
gene-BOS_9663	C9H6orf185	0.611754	2.01145	0.691745	0.881204	1.42362		1.12395
gene-BOS_9587	C9H6ORF189	0.600534	1.08893	1.27158	2.22384	1.6186		1.3607
gene-BOS_9632	C9H6ORF203	7.07523	7.00445	7.17081	9.39493	6.98594		7.52627
gene-BOS_9977	C9H6ORF35	18.6249	26.8944	19.7471	27.5696	21.8034		22.9279
gene-BOS_10046	C9H6ORF70	29.2597	30.4517	34.7256	35.7873	32.7237		32.5896
gene-BOS_9889	C9H6orf94	1.06933	0.502647	0.429332	0.408224	0.914612		0.664828
gene-BOS_26178	C9HXorf21	0.138162	2.50397	1.67099	1.04226	0.617417		1.19456
gene-BOS_8909	C9orf100	13.2762	17.0226	19.7553	18.1931	9.50673		15.5508
gene-BOS_8842	C9orf135	2.75058	3.53954	4.1666	2.06299	2.6032		3.02458
gene-BOS_12073	C9ORF59	3.90591	7.80487	7.86206	4.78729	4.64023		5.80007
gene-BOS_9142	C9orf64	28.9561	28.6999	29.6544	43.5383	33.1637		32.8025
gene-BOS_9236	C9orf89	27.0155	38.8516	36.6309	25.5285	36.4233		32.8899
gene-BOS_14094	CA1	0.076923	0.851506	1.11929	0.87923	0.677547		0.720899
gene-BOS_14143	CA1	0.306194	0.81648	1.07299	0.748061	0.965293		0.781805
gene-BOS_18295	CA10	1.67944	6.652	4.44779	3.93406	4.69775		4.28221
gene-BOS_17619	CA11	12.6954	29.5866	13.0881	23.3217	32.9981		22.338
gene-BOS_10854	CA12	0.236498	1.01522	0.366025	0.251846	0.393932		0.452704
gene-BOS_14144	CA13	3.74747	0.669126	1.07765	2.93968	6.66252		3.01929
gene-BOS_2986	CA14	0.636344	0.106957	0.136496	0.244001	0.155663		0.255892
gene-BOS_14084	CA2	13.8355	13.9846	18.3827	11.213	4.05857		12.2949
gene-BOS_14096	CA3	0.079977	0	0.070719	0	0		0.0301392
gene-BOS_18461	CA4	2.26255	11.4735	9.36973	12.0027	13.9329		9.80826
gene-BOS_17184	CA5A	0	0.109332	0	0	0		0.0218664
gene-BOS_26351	CA5B	2.58369	3.92153	4.46376	4.18632	4.2724		3.88554
gene-BOS_15792	CA6	0	0.165137	0	0	0		0.0330274
gene-BOS_17226	CA7	0	0	0	0	0		0
gene-BOS_13863	CA8	231.83	33.5918	29.2295	65.7806	54.5508		82.9965
gene-BOS_8936	CA9	4.98218	7.24665	5.92827	7.15303	7.86949		6.63592
gene-BOS_2176	CAB39	69.879	58.7547	62.7573	75.5101	69.0001		67.1802
gene-BOS_12429	CAB39L	27.5864	27.0493	22.7842	35.9476	34.7686		29.6272
gene-BOS_15668	CABC1	12.6091	12.49	10.0554	15.4149	12.3343		12.5807
gene-BOS_16895	CABIN1	25.5076	30.7848	31.2605	32.4466	28.8395		29.7678
gene-BOS_22225	CABLES1	12.8572	8.03307	12.8318	6.76137	9.37821		9.97232
gene-BOS_13167	CABLES2	10.3295	9.90421	12.9904	9.60118	11.0254		10.7701
gene-BOS_16481	CABP1	0.934051	1.74738	0.873361	0.837436	1.46944		1.17233
gene-BOS_24944	CABP2	0.427132	0.720526	0.689242	0	0.265404		0.420461
gene-BOS_24945	CABP4	0	0.137191	0	0.187244	0.147068		0.0943006
gene-BOS_17612	CABP5	0	0	0	0	0		0
gene-BOS_16757	CABP7	0.143386	0.125501	3.01993	0.252932	0.685355		0.845421
gene-BOS_22211	CABYR	10.7748	14.0128	12.6777	20.5679	14.5031		14.5073
gene-BOS_3469	CACHD1	10.6407	12.9306	26.7843	12.6918	22.8126		17.172
gene-BOS_7382	CACNA1A	4.46303	15.4867	13.5595	9.44936	17.7794		12.1476
gene-BOS_12215	CACNA1B	0.914698	4.01197	2.16012	3.04053	6.60658		3.34678
gene-BOS_12234	CACNA1B	0.18217	0.245447	0.055061	0.353755	0.812697		0.329826
gene-BOS_21045	CACNA1D	2.92328	3.51663	2.97106	2.75652	4.885		3.4105
gene-BOS_16103	CACNA1E	0.068123	0.204201	0.487582	0.077619	0.104827		0.18847
gene-BOS_25985	CACNA1F	0	0.032943	0	0	0.023073		0.0112032
gene-BOS_19004	CACNA1G	10.0167	21.6315	26.1075	20.8693	33.2995		22.3849
gene-BOS_22653	CACNA1H	37.1267	22.3181	27.4466	20.4861	26.0504		26.6856
gene-BOS_6134	CACNA1I	0.02306	0.025542	0.15738	0.042464	0.136689		0.077027
gene-BOS_4145	CACNA2D1	10.5683	18.0008	21.6318	14.8555	19.3478		16.8808
gene-BOS_21102	CACNA2D2	0.064272	0.041675	0.127584	0	0		0.0467062
gene-BOS_21042	CACNA2D3	0.266251	1.75811	2.50667	0.72816	1.40004		1.33184
gene-BOS_6073	CACNA2D4	0	0.140707	0	0.079689	0.073553		0.0587898
gene-BOS_18946	CACNB1	8.44123	8.87043	8.5399	7.88182	9.51667		8.65001
gene-BOS_12848	CACNB2	13.8364	3.5271	1.66001	1.98856	2.64799		4.73201
gene-BOS_5050	CACNB3	28.6366	26.6216	30.4707	19.9845	26.7301		26.4887
gene-BOS_1804	CACNB4	0	0.133259	0.056906	0.133756	0.27524		0.119832
gene-BOS_19587	CACNG1	0	0	0	0	0		0
gene-BOS_5709	CACNG2	0	0	0.007814	0	0.01646		0.0048548
gene-BOS_22766	CACNG3	0	0	0	0	0		0
gene-BOS_19591	CACNG4	1.40592	1.47098	2.71475	0.740243	0.680633		1.40251
gene-BOS_19598	CACNG5	0.736431	6.21479	2.57969	2.74829	4.44787		3.34541
gene-BOS_18132	CACNG6	0	0	0.311814	0.259624	0.359652		0.186218
gene-BOS_18152	CACNG7	1.38415	0.700857	1.48089	1.26538	1.72019		1.31029
gene-BOS_15929	CACYBP	154.686	111.612	151.262	131.89	125.209		134.932
gene-BOS_11933	CAD	18.8025	21.8045	25.5515	19.7476	21.9959		21.5804
gene-BOS_14368	CADM1	8.98564	13.5654	19.3844	8.57233	18.9731		13.8962
gene-BOS_640	CADM2	0.105319	0.42556	0.189472	0.124246	0.129709		0.194861
gene-BOS_2658	CADM3	21.6637	26.4536	130.921	42.1607	90.5222		62.3443
gene-BOS_17833	CADM4	14.5869	11.6372	12.6152	9.644	9.69989		11.6366
gene-BOS_20902	CADPS	1.03808	1.11658	1.2267	0	2.08019		1.09231
gene-BOS_4415	CADPS2	7.76736	10.6036	10.5362	18.3566	12.616		11.976
gene-BOS_22035	CAGE1	2.26558	3.16451	1.69839	2.98399	0.43623		2.10974
gene-BOS_14108	CALB1	0	2.61905	0.557757	2.77687	0.161916		1.22312
gene-BOS_17085	CALB2	0.245614	0	0.197033	0	0.20219		0.128967
gene-BOS_14462	CALCA	0	0	0	0	0		0
gene-BOS_14497	CALCA	0	0	0	0	0		0
gene-BOS_14445	CALCB	0	0	0	0	0		0
gene-BOS_4973	CALCOCO1	90.6819	39.8913	39.605	33.61	47.3003		50.2177
gene-BOS_18944	CALCOCO2	123.256	142.024	137.079	125.332	143.391		134.216
gene-BOS_4023	CALCR	0	0	0	0	0		0
gene-BOS_1589	CALCRL	8.39897	23.1955	28.3242	18.864	24.0089		20.5583
gene-BOS_4543	CALD1	271.013	150.169	152.248	146.641	201.041		184.222
gene-BOS_23486	CALHM1	0	0	0	0	0		0
gene-BOS_23404	CALHM2	7.96177	8.04862	14.1424	5.58597	6.61198		8.47016
gene-BOS_19653	CALM	36.5477	44.0408	45.1311	49.0384	49.1559		44.7828
gene-BOS_11189	CALM1	296.544	281.811	311.589	265.984	309.665		293.119
gene-BOS_17673	CALM3	119.453	152.112	133.398	132.628	174.638		142.446
gene-BOS_10207	CALML4	34.1206	48.2411	59.5838	45.1054	41.8032		45.7708
gene-BOS_12997	CALML5	0	0	0	0	0		0
gene-BOS_22800	CALN1	0.61784	0.153426	2.09678	0.347696	1.12746		0.868641
gene-BOS_7422	CALR	525.151	597.58	827.742	767.961	705.845		684.856
gene-BOS_7151	CALR3	0.170047	0.339726	0.869118	0.683516	1.26181		0.664843
gene-BOS_4475	CALU	152.548	178.052	269.374	214.226	199.475		202.735
gene-BOS_23396	CALY	0.291793	1.13292	0.649991	1.31424	1.41188		0.960165
gene-BOS_20713	CAMK1	21.0328	23.784	29.9231	25.5457	26.991		25.4553
gene-BOS_12810	CAMK1D	4.33319	2.78891	5.47847	1.76763	3.18971		3.51158
gene-BOS_16126	CAMK1G	0.624298	1.95663	2.79869	0.627663	1.88559		1.57858
gene-BOS_8311	CAMK2A	0.166792	0.487424	0.460447	0.805723	1.26924		0.637925
gene-BOS_4383	CAMK2B	54.5185	88.108	26.8153	164.086	117.222		90.15
gene-BOS_6382	CAMK2D	51.549	39.9373	53.9295	34.0018	54.3846		46.7604
gene-BOS_24172	CAMK2G	16.5975	17.8997	18.1126	19.7705	22.2344		18.9229
gene-BOS_2387	CAMK2N1	40.4401	13.993	21.0901	11.6879	25.7024		22.5827
gene-BOS_1003	CAMK2N2	3.14376	0.535641	3.95464	1.36608	0.613989		1.92282
gene-BOS_18727	CAMKK1	9.75421	4.89035	5.85858	3.80484	4.45496		5.75259
gene-BOS_16513	CAMKK2	11.0553	13.3295	11.6481	11.4401	9.25316		11.3452
gene-BOS_20980	CAMKV	0	0.218241	0	0.049615	0.212906		0.0961524
gene-BOS_8144	CAMLG	30.5817	31.8742	35.8971	40.5531	35.1245		34.8061
gene-BOS_20931	CAMP	0	0	0.149423	0	0		0.0298846
gene-BOS_12186	CAMSAP1	22.1829	19.7909	23.2981	19.5491	21.3743		21.2391
gene-BOS_16167	CAMSAP1L1	24.9994	25.9774	30.8846	20.7381	29.9544		26.5108
gene-BOS_15800	CAMTA1	4.50158	5.72079	7.88975	10.8798	5.79298		6.95697
gene-BOS_5239	CAND1	62.5337	59.1802	70.4522	77.137	64.5681		66.7742
gene-BOS_21118	CAND2	5.89629	5.40246	4.22015	2.39396	4.81209		4.54499
gene-BOS_19456	CANT1	18.7675	20.3676	21.4823	23.6292	20.2911		20.9075
gene-BOS_7035	canx	364.649	306.383	396.682	475.116	401.002		388.766
gene-BOS_3621	CAP1	228.542	229.811	294.498	241.379	261.668		251.179
gene-BOS_21873	CAP2	37.8987	14.3518	18.4765	13.4915	14.472		19.7381
gene-BOS_11625	CAPG	22.9552	41.3598	43.638	40.1235	49.9051		39.5963
gene-BOS_24946	CAPN1	112.221	155.722	158.833	196.899	198.201		164.375
gene-BOS_3955	CAPN10	11.3497	12.394	15.2552	9.24584	11.4611		11.9412
[truncated: 24,371 more rows]
